# Supplementary material for: N-(4-Bromo­phenyl­sulfon­yl)-2,2,2-tri­methyl­acetamide
Source: Acta Crystallogr Sect E Struct Rep Online. 2008 Jul 5;64(Pt 8):o1389. doi: 10.1107/S1600536808019375 (PMC2962022; doi:10.1107/S1600536808019375)
Supplement: Supplementary file 2 [file e-64-o1389-Isup2.hkl]

# 
# h,k,l, Fc-squared, Fo-squared, sigma(Fo-squared) and status flag 
# 
data_I
_shelx_title ' SA28 P-1' 
_shelx_refln_list_code          4 
_shelx_F_calc_maximum      126.11 
_exptl_crystal_F_000       324.00 
_reflns_d_resolution_high  0.8001 
 
loop_ 
 _symmetry_equiv_pos_as_xyz 
 'x, y, z' 
 '-x, -y, -z' 
 
_cell_length_a     6.0660 
_cell_length_b    10.8580 
_cell_length_c    11.0920 
_cell_angle_alpha  68.190 
_cell_angle_beta   78.660 
_cell_angle_gamma  88.100 
 
_shelx_F_squared_multiplier     1.000 
 
loop_ 
 _refln_index_h 
 _refln_index_k 
 _refln_index_l 
 _refln_F_squared_calc 
 _refln_F_squared_meas 
 _refln_F_squared_sigma 
 _refln_observed_status 
   1   0   0      430.05      460.07     11.19 o 
   2   0   0      172.54      195.06     12.64 o 
   3   0   0      231.49      182.01      8.53 o 
   4   0   0       32.20       25.37      3.18 o 
   5   0   0      118.13      114.97      7.25 o 
   6   0   0       10.52        6.04      5.83 o 
   7   0   0       32.88       64.56     11.42 o 
  -7   1   0        6.30       17.27     15.30 o 
  -6   1   0       15.64        3.07      2.75 o 
  -5   1   0        5.44       10.76      5.40 o 
  -4   1   0       33.67       32.21      3.25 o 
  -3   1   0      756.04      800.51     13.01 o 
  -2   1   0       34.18       37.57      2.88 o 
  -1   1   0    11925.15    12135.28    263.03 o 
   1   1   0     2899.94     2904.34     56.07 o 
   2   1   0       80.62       74.28      3.56 o 
   3   1   0       23.41       28.38      2.64 o 
   4   1   0      442.85      459.02      9.25 o 
   5   1   0       14.90       13.35      6.51 o 
   6   1   0       11.18       16.25      8.30 o 
   7   1   0       15.41        8.68     10.43 o 
  -7   2   0        4.70      -11.35     12.15 o 
  -6   2   0        2.11       -0.29      1.30 o 
  -5   2   0       44.94       48.77      5.62 o 
  -4   2   0      712.01      739.89     15.16 o 
  -3   2   0       19.59       30.21      3.59 o 
  -2   2   0        2.81        3.24      1.94 o 
  -1   2   0     1028.90     1102.15      7.65 o 
   0   2   0      563.09      616.62      6.72 o 
   1   2   0     1566.59     1647.16     16.44 o 
   2   2   0        6.41        1.25      3.95 o 
   3   2   0      165.69      170.37      4.63 o 
   4   2   0       14.31       18.70      5.02 o 
   5   2   0       54.28       59.67      7.30 o 
   6   2   0       56.55       55.92     15.61 o 
   7   2   0        2.08       -9.21      9.41 o 
  -7   3   0        0.06       13.23     14.70 o 
  -6   3   0        6.31        0.86      3.65 o 
  -5   3   0       48.76       52.57      4.87 o 
  -4   3   0       42.63       38.01      3.66 o 
  -3   3   0      358.83      323.25     14.70 o 
  -2   3   0      408.62      456.93      5.13 o 
  -1   3   0     4398.70     4577.31     21.90 o 
   0   3   0     7490.90     8050.54     31.20 o 
   1   3   0      708.18      819.96     10.74 o 
   2   3   0      178.22      171.71      4.59 o 
   3   3   0      244.72      235.87      4.66 o 
   4   3   0      403.36      429.28     12.21 o 
   5   3   0       77.63       80.07      9.56 o 
   6   3   0        0.07       -9.40      9.40 o 
   7   3   0        9.39        4.08     16.12 o 
  -7   4   0        9.92        5.72     16.56 o 
  -6   4   0        8.53        7.85      9.07 o 
  -5   4   0       33.68       32.19      6.53 o 
  -4   4   0      244.01      264.99      5.85 o 
  -3   4   0       57.21       48.23      3.47 o 
  -2   4   0      407.04      418.32      6.73 o 
  -1   4   0     2267.41     2392.05     24.33 o 
   0   4   0     1574.50     1802.30     14.00 o 
   1   4   0       42.14       36.29      4.62 o 
   2   4   0      267.00      277.81      5.61 o 
   3   4   0      708.08      744.30     10.27 o 
   4   4   0      298.89      335.15     15.59 o 
   5   4   0       29.10       24.58      9.46 o 
   6   4   0        7.58       11.37     11.56 o 
  -6   5   0        8.09        6.39      9.62 o 
  -5   5   0      284.64      317.11     21.38 o 
  -4   5   0      686.92      670.60     24.19 o 
  -3   5   0       47.27       30.84      5.01 o 
  -2   5   0      357.95      352.03      5.28 o 
  -1   5   0      546.07      581.07     10.35 o 
   0   5   0      227.22      204.52      4.71 o 
   1   5   0     2387.20     2476.68     27.91 o 
   2   5   0      536.83      532.46     10.04 o 
   3   5   0      316.12      360.43     13.90 o 
   4   5   0       76.18       93.16      7.86 o 
   5   5   0       23.59       26.39      8.86 o 
   6   5   0      120.58      122.56     13.76 o 
  -6   6   0       33.05       29.83     16.28 o 
  -5   6   0       95.53       81.18     10.81 o 
  -4   6   0       23.07       24.80      9.21 o 
  -3   6   0        7.40        0.22      1.36 o 
  -2   6   0        4.31        4.21      3.49 o 
  -1   6   0      729.66      701.85      7.43 o 
   0   6   0     2360.67     2433.43     22.22 o 
   1   6   0       71.36       78.32      6.15 o 
   2   6   0       45.57       58.38      8.53 o 
   3   6   0       25.30       35.48      6.78 o 
   4   6   0       73.48       98.14     11.06 o 
   5   6   0      160.50      162.46     13.06 o 
   6   6   0        1.02      -11.64     11.64 o 
  -6   7   0        1.10        8.90     17.53 o 
  -5   7   0        2.24        0.66     13.88 o 
  -4   7   0        0.57       -5.81      5.81 o 
  -3   7   0       95.17       94.10      9.61 o 
  -2   7   0      622.25      634.09     13.17 o 
  -1   7   0      197.22      195.01      6.32 o 
   0   7   0       30.72       33.64      5.67 o 
   1   7   0      282.83      290.11      8.20 o 
   2   7   0       43.92       34.65      9.41 o 
   3   7   0       79.26       92.34      7.85 o 
   4   7   0      184.65      182.54     11.51 o 
   5   7   0        2.45       -1.72      5.28 o 
  -5   8   0       77.59       84.68     12.93 o 
  -4   8   0      123.95      134.65     12.24 o 
  -3   8   0      256.81      228.60     11.43 o 
  -2   8   0       23.74       23.54      8.01 o 
  -1   8   0      591.08      591.58     12.85 o 
   0   8   0      559.23      590.05     19.68 o 
   1   8   0      211.37      184.03      8.48 o 
   2   8   0      185.11      173.30      8.44 o 
   3   8   0      180.26      174.41      9.20 o 
   4   8   0        2.19        0.37      8.22 o 
   5   8   0       50.41       45.40     19.07 o 
  -5   9   0        5.89       12.88     12.49 o 
  -4   9   0       12.22        0.28     12.28 o 
  -3   9   0       43.98       39.00     11.20 o 
  -2   9   0      233.65      219.74     12.40 o 
  -1   9   0      467.26      454.98     14.27 o 
   0   9   0      469.44      491.18     10.91 o 
   1   9   0       76.36       80.69     15.72 o 
   2   9   0        4.93       17.78     11.24 o 
   3   9   0       16.10       29.69      9.62 o 
   4   9   0      113.24      100.87     15.65 o 
  -4  10   0        3.27       15.69     13.11 o 
  -3  10   0        4.91       12.03     12.32 o 
  -2  10   0      218.25      192.92     16.21 o 
  -1  10   0       99.58      115.64     10.09 o 
   0  10   0       34.92       19.12      8.97 o 
   1  10   0      137.47      114.18     11.81 o 
   2  10   0       63.44       42.40     20.71 o 
   3  10   0       15.90       23.15     18.02 o 
   4  10   0       41.34       24.79     20.12 o 
  -3  11   0       33.14       18.76     13.63 o 
  -2  11   0       20.70       24.50      9.86 o 
  -1  11   0       41.41       23.39      9.74 o 
   0  11   0      111.09       88.92     17.48 o 
   2  11   0       10.97        4.92     18.58 o 
   3  11   0       33.92       21.99     20.27 o 
  -2  12   0        0.64       -3.00      4.01 o 
  -1  12   0      118.78      116.43     13.78 o 
   0  12   0       14.82       17.75     13.15 o 
   1  12   0        6.08        9.58     19.18 o 
   0 -12   1        0.78       14.60     22.27 o 
   1 -12   1       16.52        8.14     14.94 o 
  -2 -11   1        1.17       18.63     22.05 o 
  -1 -11   1      177.72      166.65     21.71 o 
   0 -11   1       70.57       66.86     13.21 o 
   1 -11   1      116.10      129.66     11.40 o 
   2 -11   1       74.56       60.41     13.47 o 
   3 -11   1        9.24       14.43     13.69 o 
  -3 -10   1        5.15       20.14     22.19 o 
  -2 -10   1      412.78      429.88     24.18 o 
  -1 -10   1      164.25      145.04     13.77 o 
   0 -10   1        0.49       -6.33     11.10 o 
   1 -10   1       72.46       70.59     10.16 o 
   2 -10   1        5.64        0.66      3.73 o 
   3 -10   1       25.34       23.20     12.22 o 
   4 -10   1        9.06       10.40     13.53 o 
  -4  -9   1        2.59      -15.54     16.87 o 
  -3  -9   1       88.17       98.10     14.47 o 
  -2  -9   1      345.83      348.78     21.73 o 
  -1  -9   1       56.83       54.25     11.10 o 
   0  -9   1        5.96        8.77     10.52 o 
   1  -9   1       63.56       46.60      7.58 o 
   2  -9   1       63.49       82.25      9.27 o 
   3  -9   1       62.68       71.81     12.32 o 
   4  -9   1        3.40       -2.08     17.64 o 
   5  -9   1        0.16        0.09      0.23 o 
  -5  -8   1        2.74       -3.18      7.88 o 
  -4  -8   1        2.81       -9.94     12.93 o 
  -3  -8   1      160.86      167.98     19.25 o 
  -2  -8   1       38.39       53.01     16.85 o 
  -1  -8   1      617.01      609.00     13.07 o 
   0  -8   1      207.41      190.57      7.95 o 
   1  -8   1       85.85       86.65      7.11 o 
   2  -8   1      453.42      453.97     11.13 o 
   3  -8   1       11.93       15.35     10.76 o 
   4  -8   1       19.92       21.44     11.42 o 
   5  -8   1       21.69       24.34     12.08 o 
  -5  -7   1        8.51        1.09     13.10 o 
  -4  -7   1        1.63       -0.12      2.07 o 
  -3  -7   1       14.43        8.84     16.09 o 
  -2  -7   1      692.83      721.29     21.63 o 
  -1  -7   1      484.65      476.84     11.72 o 
   0  -7   1        9.04        7.26      6.01 o 
   1  -7   1      210.12      202.49      6.82 o 
   2  -7   1        4.13        3.25      6.04 o 
   3  -7   1      200.87      207.62      8.33 o 
   4  -7   1        7.14       11.22      9.94 o 
   5  -7   1       33.93       33.36     11.56 o 
   6  -7   1       12.28       23.28     13.21 o 
  -5  -6   1       68.02       71.01     12.75 o 
  -4  -6   1       14.77        8.94      8.20 o 
  -3  -6   1      619.81      663.00     11.00 o 
  -2  -6   1      809.36      765.38     19.91 o 
  -1  -6   1        4.77       -0.58      3.51 o 
   0  -6   1      267.16      267.92      6.44 o 
   1  -6   1       27.22       27.83      5.26 o 
   2  -6   1      617.21      651.44      9.63 o 
   3  -6   1       58.88       51.69      6.90 o 
   4  -6   1       65.24       61.36      9.85 o 
   5  -6   1       18.22       14.97      9.69 o 
   6  -6   1        3.06        4.48     12.74 o 
  -6  -5   1       97.95      131.02     14.97 o 
  -5  -5   1        2.14        2.66      9.42 o 
  -4  -5   1      135.84      141.32     11.67 o 
  -3  -5   1      283.05      233.71     12.41 o 
  -2  -5   1      358.33      351.18      6.12 o 
  -1  -5   1     2023.57     2080.21     18.40 o 
   0  -5   1       97.40      107.52      5.10 o 
   1  -5   1     2445.06     2579.90     15.23 o 
   2  -5   1     1067.01     1012.03     27.50 o 
   3  -5   1       36.43       34.54      5.73 o 
   4  -5   1      419.15      398.34     11.77 o 
   5  -5   1       38.94       34.95      7.67 o 
   6  -5   1       24.98       20.48     15.80 o 
  -6  -4   1        1.24        3.04      5.20 o 
  -5  -4   1       18.49       -2.58     12.50 o 
  -4  -4   1       13.97       16.23      9.61 o 
  -3  -4   1      212.95      215.61      6.57 o 
  -2  -4   1      891.47      855.93     20.90 o 
  -1  -4   1       87.78       66.45      4.57 o 
   0  -4   1      404.62      428.41      5.56 o 
   1  -4   1      161.89      151.60      4.58 o 
   2  -4   1      281.79      271.60      5.95 o 
   3  -4   1     1276.63     1193.35      9.26 o 
   4  -4   1      295.77      284.41      7.65 o 
   5  -4   1       23.85       27.31      5.02 o 
   6  -4   1        0.71        8.73     14.39 o 
   7  -4   1        0.68        8.05     17.89 o 
  -6  -3   1        0.57        2.03     11.66 o 
  -5  -3   1      153.76      150.64     13.98 o 
  -4  -3   1      114.26      106.42      7.06 o 
  -3  -3   1      167.00      175.87      5.15 o 
  -2  -3   1     1095.22     1113.75      9.27 o 
  -1  -3   1      521.52      550.49      6.93 o 
   0  -3   1       66.81       62.15      3.82 o 
   1  -3   1        6.52        4.96      3.46 o 
   2  -3   1     1190.83     1150.55     10.33 o 
   3  -3   1      592.91      569.25      8.52 o 
   4  -3   1        0.27       -1.34      2.38 o 
   5  -3   1       26.11        9.18      3.78 o 
   6  -3   1        7.78        6.90      7.00 o 
   7  -3   1        1.25       -2.09      5.07 o 
  -7  -2   1        3.33       -9.33      9.35 o 
  -6  -2   1       40.10       63.66     11.69 o 
  -5  -2   1        0.69        0.57      2.46 o 
  -4  -2   1        1.83       -3.32      4.92 o 
  -3  -2   1      864.16      827.15     17.62 o 
  -2  -2   1      747.43      674.14     15.40 o 
  -1  -2   1      712.55      644.60      4.99 o 
   0  -2   1      961.61     1045.94      6.86 o 
   1  -2   1     6040.39     6017.63     16.11 o 
   2  -2   1     1939.88     1856.99     18.89 o 
   3  -2   1      260.76      217.35     17.56 o 
   4  -2   1       55.05       45.79      3.62 o 
   5  -2   1       26.71       22.97      4.18 o 
   6  -2   1       22.54       24.41      6.26 o 
   7  -2   1        5.66       12.68     15.34 o 
  -7  -1   1        6.97       16.13     15.48 o 
  -6  -1   1        7.37        3.83     10.50 o 
  -5  -1   1       46.31       37.67      9.54 o 
  -4  -1   1        0.72       -1.19      4.84 o 
  -3  -1   1      323.27      327.23      6.62 o 
  -2  -1   1     1273.76     1139.57     27.15 o 
  -1  -1   1     2020.32     2061.65      9.34 o 
   0  -1   1     1106.04     1038.69      5.19 o 
   1  -1   1      792.25      745.99     22.76 o 
   2  -1   1      640.56      617.33      8.82 o 
   3  -1   1     1916.36     1903.75     21.91 o 
   4  -1   1      259.79      274.64     12.61 o 
   5  -1   1      195.05      223.70      6.95 o 
   6  -1   1        0.24       -1.30      5.27 o 
   7  -1   1        0.22       -9.35      9.35 o 
  -7   0   1        5.63       24.59     12.92 o 
  -6   0   1        3.03       -3.68      3.68 o 
  -5   0   1      194.67      222.98     32.94 o 
  -4   0   1      694.63      646.21     22.96 o 
  -3   0   1     1950.12     1728.10     40.32 o 
  -2   0   1      821.97      751.26     30.28 o 
  -1   0   1      136.67      144.10      5.93 o 
   1   0   1      130.81      114.79      6.26 o 
   2   0   1     7220.22     6671.95     16.67 o 
   3   0   1      905.89      878.47     22.82 o 
   4   0   1       46.74       50.26      3.77 o 
   5   0   1       81.18       64.15      5.78 o 
   6   0   1       34.95       36.46      7.96 o 
   7   0   1       45.03       47.11      8.93 o 
  -7   1   1        0.04       -7.56     16.44 o 
  -6   1   1       53.95       73.73      8.32 o 
  -5   1   1       81.45       80.86      6.09 o 
  -4   1   1      250.36      246.06      8.74 o 
  -3   1   1      177.43      168.36      3.14 o 
  -2   1   1     1828.11     1601.13     24.46 o 
  -1   1   1     9022.03     8575.48     93.30 o 
   0   1   1      146.37      107.09      2.24 o 
   1   1   1     4460.12     4337.28     10.99 o 
   2   1   1     1818.90     1837.34     24.23 o 
   3   1   1       70.70       73.85      2.83 o 
   4   1   1       33.99       26.45      4.26 o 
   5   1   1      135.84      152.88      6.00 o 
   6   1   1      117.34      154.34     14.34 o 
   7   1   1        0.39       -5.91     10.81 o 
  -7   2   1        0.87       -0.31      2.28 o 
  -6   2   1        4.26       11.45      7.67 o 
  -5   2   1        2.40        0.79      4.74 o 
  -4   2   1       89.86       94.05      3.67 o 
  -3   2   1      971.33      989.79     24.78 o 
  -2   2   1       97.75       87.15      2.04 o 
  -1   2   1        4.82        8.08      2.85 o 
   0   2   1       53.72       57.30      2.07 o 
   1   2   1      128.36      125.84      4.11 o 
   2   2   1     1405.66     1418.77     19.13 o 
   3   2   1      739.43      703.25      8.94 o 
   4   2   1       12.08       12.45      3.51 o 
   5   2   1      140.41      154.85      7.84 o 
   6   2   1       13.15        4.12      4.76 o 
   7   2   1        2.92        5.99      9.91 o 
  -7   3   1        0.82       15.31     21.22 o 
  -6   3   1       28.22       35.59      7.38 o 
  -5   3   1        1.92       -4.52      7.56 o 
  -4   3   1      917.20      920.22     23.64 o 
  -3   3   1      478.37      415.11     22.40 o 
  -2   3   1      649.09      647.36      8.34 o 
  -1   3   1      204.09      200.98      2.83 o 
   0   3   1       52.22       68.13      2.40 o 
   1   3   1     5404.64     5788.26     46.91 o 
   2   3   1      913.16      925.31     18.88 o 
   3   3   1      211.93      232.83      5.24 o 
   4   3   1        1.24        1.11      2.15 o 
   5   3   1        7.93        5.52      9.46 o 
   6   3   1       77.05       85.76     12.24 o 
   7   3   1        5.88        2.61     11.24 o 
  -7   4   1       18.37       28.03     14.99 o 
  -6   4   1       22.65       19.67      9.54 o 
  -5   4   1      182.83      158.92     22.74 o 
  -4   4   1      255.21      252.40      5.69 o 
  -3   4   1      117.98      111.49      3.16 o 
  -2   4   1     1492.47     1405.83     15.47 o 
  -1   4   1      957.69     1020.16     13.45 o 
   0   4   1     1402.47     1557.18     18.42 o 
   1   4   1     2151.26     2168.87     12.20 o 
   2   4   1     1137.40     1161.52      9.15 o 
   3   4   1      234.01      237.92      5.19 o 
   4   4   1        0.02        0.18      3.56 o 
   5   4   1      144.68      172.64      8.64 o 
   6   4   1      106.20      115.21     12.42 o 
   7   4   1        0.88       -2.87      4.62 o 
  -6   5   1        0.05       -3.04      3.84 o 
  -5   5   1       23.51       18.82      9.96 o 
  -4   5   1      145.44      156.23      9.47 o 
  -3   5   1      389.59      407.74      5.18 o 
  -2   5   1      660.44      736.27      7.37 o 
  -1   5   1       95.61      103.73      3.72 o 
   0   5   1      190.02      212.04      3.58 o 
   1   5   1      266.62      252.04      7.11 o 
   2   5   1     2063.18     2113.40     10.87 o 
   3   5   1      800.78      848.32     10.73 o 
   4   5   1        3.65        3.78      5.76 o 
   5   5   1      182.80      180.07      9.11 o 
   6   5   1        9.37       -4.75     10.64 o 
  -6   6   1        2.73       -0.95     10.30 o 
  -5   6   1      115.21      124.20     26.17 o 
  -4   6   1      164.65      164.09     19.14 o 
  -3   6   1      224.09      228.61      9.08 o 
  -2   6   1      148.66      156.65      5.02 o 
  -1   6   1       20.35        4.83      6.39 o 
   0   6   1      249.11      241.24      6.65 o 
   1   6   1     2182.47     2113.22     30.85 o 
   2   6   1     2074.19     2198.52     20.57 o 
   3   6   1       33.58       40.90      6.05 o 
   4   6   1       19.69       19.32      5.84 o 
   5   6   1       35.46       17.04      8.69 o 
   6   6   1        0.53       10.82     13.75 o 
  -6   7   1        0.90       -7.46      9.33 o 
  -5   7   1       54.93       56.76     11.49 o 
  -4   7   1        3.95        5.61      9.65 o 
  -3   7   1       25.85       25.76      9.26 o 
  -2   7   1      223.78      206.91      7.58 o 
  -1   7   1        2.16       -1.48      5.25 o 
   0   7   1     1244.82     1279.23     18.73 o 
   1   7   1     1192.39     1169.40      8.96 o 
   2   7   1       16.63       22.64      7.50 o 
   3   7   1      122.15      132.09      8.28 o 
   4   7   1        6.18       10.21     10.16 o 
   5   7   1       27.43       43.75     16.48 o 
   6   7   1       14.90        4.02     17.84 o 
  -5   8   1        8.61        0.58     12.85 o 
  -4   8   1        1.06       -2.42      6.59 o 
  -3   8   1      254.72      253.57     20.01 o 
  -2   8   1       69.14       78.80      7.74 o 
  -1   8   1      226.69      222.10      9.15 o 
   0   8   1        3.44       -5.12      7.50 o 
   1   8   1      262.89      277.16     11.17 o 
   2   8   1     1073.11     1044.04     14.29 o 
   3   8   1       63.22       50.73      8.15 o 
   4   8   1       26.29       33.90     10.81 o 
   5   8   1       43.73       44.82     17.72 o 
  -5   9   1        0.48        0.65     11.43 o 
  -4   9   1       96.63       87.30     12.81 o 
  -3   9   1       11.86       27.34     15.32 o 
  -2   9   1        1.87       -0.37      1.65 o 
  -1   9   1       86.58       78.44      8.16 o 
   0   9   1      330.13      297.71      9.41 o 
   1   9   1     1395.56     1328.70     18.53 o 
   2   9   1      459.74      473.12     31.97 o 
   3   9   1        2.32        3.80      9.26 o 
   4   9   1        1.26       -9.46     11.73 o 
   5   9   1        2.63        9.91     18.00 o 
  -4  10   1        0.22      -13.31     13.31 o 
  -3  10   1       11.97       11.27     18.55 o 
  -2  10   1      228.06      216.80     11.32 o 
  -1  10   1        0.07        0.78      8.22 o 
   0  10   1      409.51      389.52     10.75 o 
   1  10   1      206.42      238.26     12.97 o 
   2  10   1       13.21        7.28      7.77 o 
   3  10   1       16.90       17.83     11.39 o 
   4  10   1       10.06        4.92     19.88 o 
  -4  11   1        3.19        1.04     19.67 o 
  -3  11   1      134.41      122.49     18.00 o 
  -2  11   1       13.05       10.30      9.34 o 
  -1  11   1        0.46        8.05      8.99 o 
   0  11   1       23.98       26.74     11.43 o 
   1  11   1       23.02       35.81     17.56 o 
   2  11   1       31.94       45.15     14.16 o 
   3  11   1        0.22        0.66     11.58 o 
  -2  12   1        2.27        7.65     10.48 o 
  -1  12   1        5.72       -9.24     13.57 o 
   0  12   1       38.77       59.39     18.64 o 
   1  12   1      157.01      151.72     20.45 o 
   2  12   1       10.89        3.07     20.35 o 
  -1 -11   2       11.95      -17.64     17.64 o 
   0 -11   2        5.63       -2.13     13.30 o 
   1 -11   2       66.26       76.63     13.67 o 
   2 -11   2      149.01      165.90     14.78 o 
   3 -11   2       21.30       13.45     19.60 o 
  -3 -10   2        8.55      -10.36     24.68 o 
  -2 -10   2        9.28        3.68     20.32 o 
  -1 -10   2       12.10       36.40     20.01 o 
   0 -10   2      328.50      354.25     35.65 o 
   1 -10   2      252.88      249.56     11.73 o 
   2 -10   2        3.02       -2.36      8.42 o 
   3 -10   2        1.03      -10.83     14.47 o 
   4 -10   2        7.96       18.39     19.66 o 
  -4  -9   2        0.97       -2.86      7.38 o 
  -3  -9   2       70.05       61.97     19.87 o 
  -2  -9   2        0.36       30.90     19.20 o 
  -1  -9   2       90.85       88.83     18.37 o 
   0  -9   2      204.26      203.94      9.97 o 
   1  -9   2       18.76       14.66      7.99 o 
   2  -9   2       17.27       14.32      9.26 o 
   3  -9   2        0.27       16.27     12.21 o 
   4  -9   2       61.18       64.04     13.02 o 
   5  -9   2       32.82       38.38     19.23 o 
  -4  -8   2       28.27       33.40     20.18 o 
  -3  -8   2       36.98       38.94     19.31 o 
  -2  -8   2       39.88       17.53     17.84 o 
  -1  -8   2       61.29       59.74      8.46 o 
   0  -8   2       73.84       82.93      8.96 o 
   1  -8   2      242.10      239.80      8.13 o 
   2  -8   2      101.45       84.83      8.74 o 
   3  -8   2        6.63       15.69     10.70 o 
   4  -8   2       25.23       34.14     11.40 o 
   5  -8   2        0.89      -11.11     11.11 o 
  -5  -7   2        7.93       11.90     22.23 o 
  -4  -7   2       38.27       62.32     17.88 o 
  -3  -7   2       51.41       24.39     16.80 o 
  -2  -7   2       30.28       28.48     16.01 o 
  -1  -7   2      212.06      237.73      8.81 o 
   0  -7   2      623.22      606.79     17.06 o 
   1  -7   2      274.25      266.61     10.77 o 
   2  -7   2        8.90        4.32      6.69 o 
   3  -7   2      120.58      106.91      8.35 o 
   4  -7   2        1.53        0.86      9.02 o 
   5  -7   2       69.49       60.25     12.39 o 
   6  -7   2        0.97        3.78      8.85 o 
  -5  -6   2        5.02        9.01     12.51 o 
  -4  -6   2       16.57        9.85     10.49 o 
  -3  -6   2      262.25      312.50     15.99 o 
  -2  -6   2        3.11       -2.77     22.58 o 
  -1  -6   2      402.94      408.33      8.55 o 
   0  -6   2      107.61       97.59      6.86 o 
   1  -6   2       63.54       56.42      5.87 o 
   2  -6   2        5.04        1.30      1.54 o 
   3  -6   2        2.20        2.77      7.97 o 
   4  -6   2      982.65      999.12     36.11 o 
   5  -6   2        7.61       10.58     10.92 o 
   6  -6   2        4.94        4.41     14.52 o 
  -5  -5   2       13.10       11.81     12.55 o 
  -4  -5   2      435.59      492.19     18.24 o 
  -3  -5   2       55.42       60.16     10.28 o 
  -2  -5   2      149.70      150.37      6.42 o 
  -1  -5   2       75.66       77.68      5.82 o 
   0  -5   2      949.84      952.18     14.05 o 
   1  -5   2     1540.02     1584.21     17.53 o 
   2  -5   2      155.10      157.53      5.64 o 
   3  -5   2     1338.18     1364.31     11.68 o 
   4  -5   2        1.49       -0.72     10.55 o 
   5  -5   2       22.80       12.06      7.49 o 
   6  -5   2       19.19       22.76     10.97 o 
  -6  -4   2        5.72        3.01     12.14 o 
  -5  -4   2       85.13       89.00     12.28 o 
  -4  -4   2       20.08       18.79     10.21 o 
  -3  -4   2       14.74       13.55      9.22 o 
  -2  -4   2        9.04       12.24      4.54 o 
  -1  -4   2      957.13      983.90     13.97 o 
   0  -4   2     6871.66     7151.01     48.98 o 
   1  -4   2       91.03       83.43      6.80 o 
   2  -4   2      219.32      205.90      6.26 o 
   3  -4   2       22.50       17.62      5.33 o 
   4  -4   2       57.62       66.71     10.20 o 
   5  -4   2        6.30        7.64      4.81 o 
   6  -4   2       14.34       36.68     15.50 o 
   7  -4   2       15.30       29.35     17.53 o 
  -6  -3   2       10.18       -0.65      3.37 o 
  -5  -3   2        1.08       -4.38     10.11 o 
  -4  -3   2       35.90       52.73      9.92 o 
  -3  -3   2       36.21       44.10      8.10 o 
  -2  -3   2        1.78        3.27      3.26 o 
  -1  -3   2     1757.91     1642.33      8.15 o 
   0  -3   2      359.93      411.36      7.89 o 
   1  -3   2     2830.53     2836.67     30.33 o 
   2  -3   2       16.95       19.69      5.81 o 
   3  -3   2        2.42        3.11      4.60 o 
   4  -3   2      238.90      231.95      5.75 o 
   5  -3   2       21.56       23.71      4.36 o 
   6  -3   2        9.70       18.69      7.44 o 
   7  -3   2        1.04       -7.87     14.59 o 
  -6  -2   2        2.14       17.21     12.66 o 
  -5  -2   2       80.93      105.43     16.98 o 
  -4  -2   2       73.05       88.84     12.51 o 
  -3  -2   2        9.49        9.93      6.88 o 
  -2  -2   2      492.28      365.75     53.31 o 
  -1  -2   2      188.06      207.27      5.19 o 
   0  -2   2     7414.90     7468.26     99.58 o 
   1  -2   2      239.59      222.89      7.66 o 
   2  -2   2        0.10       -0.30      3.08 o 
   3  -2   2     1105.97     1111.75     15.99 o 
   4  -2   2      100.92      111.77      4.30 o 
   5  -2   2       32.40       29.68      4.41 o 
   6  -2   2       31.70       24.21      7.31 o 
   7  -2   2        2.58       10.02     14.85 o 
  -7  -1   2        0.53       -1.30     19.82 o 
  -6  -1   2        7.14       14.60     11.72 o 
  -5  -1   2        3.74       13.64     10.21 o 
  -4  -1   2        1.42       -3.64     14.89 o 
  -3  -1   2       71.70       85.86      4.66 o 
  -2  -1   2      109.57      109.60      5.70 o 
  -1  -1   2    10435.30    10498.58     38.84 o 
   0  -1   2    15903.53    15671.65    123.65 o 
   1  -1   2       39.27       38.85      4.49 o 
   2  -1   2      721.10      720.01      4.92 o 
   3  -1   2      573.52      566.35      6.46 o 
   4  -1   2       39.92       36.99      3.92 o 
   5  -1   2      170.69      190.48      7.41 o 
   6  -1   2       22.51       18.57      6.31 o 
   7  -1   2       15.92       26.37     12.80 o 
  -7   0   2        0.38       -2.22     15.92 o 
  -6   0   2       16.25        1.69      9.02 o 
  -5   0   2        9.37       -0.55     13.76 o 
  -4   0   2       73.30       71.84      6.65 o 
  -3   0   2      400.29      374.53      4.41 o 
  -2   0   2      995.59      996.39      8.12 o 
  -1   0   2     6729.63     6437.43     61.68 o 
   0   0   2     1803.16     1814.44     18.67 o 
   1   0   2      356.53      367.57      4.02 o 
   2   0   2     1151.65     1155.34      8.20 o 
   3   0   2       54.02       61.51      2.65 o 
   4   0   2      942.57      907.95     22.39 o 
   5   0   2        2.82        5.10      5.45 o 
   6   0   2        0.52       -3.27      3.28 o 
   7   0   2        4.23       -6.96     13.47 o 
  -7   1   2        2.17       -9.93     17.05 o 
  -6   1   2       12.83       14.19      7.88 o 
  -5   1   2      308.13      323.43     21.31 o 
  -4   1   2      262.15      266.07      7.88 o 
  -3   1   2        0.58       -0.52      0.52 o 
  -2   1   2     1801.95     1644.17     63.81 o 
  -1   1   2     1149.08     1168.77      8.95 o 
   0   1   2      131.32      133.29     11.38 o 
   1   1   2     5854.77     5789.89     26.36 o 
   2   1   2     2242.31     2042.92      6.28 o 
   3   1   2      512.44      468.35      3.86 o 
   4   1   2       86.91       90.27      4.05 o 
   5   1   2      124.77      125.66      5.51 o 
   6   1   2       58.72       53.61      8.09 o 
   7   1   2        5.61        8.56      7.50 o 
  -7   2   2        2.62        1.13     10.40 o 
  -6   2   2       31.79       22.97      8.01 o 
  -5   2   2       12.95       17.02     12.14 o 
  -4   2   2       11.49        7.99      3.80 o 
  -3   2   2       16.47       17.24      2.14 o 
  -2   2   2       88.22       97.12      2.54 o 
  -1   2   2     3914.10     3911.75     10.19 o 
   0   2   2     6503.21     7131.29     34.63 o 
   1   2   2     4008.92     4107.31     12.85 o 
   2   2   2       57.74       58.09      2.22 o 
   3   2   2     1358.87     1350.03     12.07 o 
   4   2   2      271.65      284.87      5.86 o 
   5   2   2      134.45      123.04      6.88 o 
   6   2   2       18.29       16.27      6.96 o 
   7   2   2       14.73       17.20     11.54 o 
  -7   3   2        7.84       18.59     12.55 o 
  -6   3   2       19.95       18.74      9.67 o 
  -5   3   2        4.86       -0.35      6.43 o 
  -4   3   2      212.75      232.32      7.27 o 
  -3   3   2       28.22       26.47      2.28 o 
  -2   3   2     1579.02     1668.34     28.94 o 
  -1   3   2     2721.74     2843.03     21.99 o 
   0   3   2       69.38       67.47      3.74 o 
   1   3   2     4369.71     4574.56     47.84 o 
   2   3   2      456.03      487.87      9.91 o 
   3   3   2      554.27      515.34     14.84 o 
   4   3   2      751.47      787.67     16.00 o 
   5   3   2        4.91        5.30      8.11 o 
   6   3   2        2.26       -5.03      5.86 o 
   7   3   2        0.34        8.92      8.99 o 
  -6   4   2       11.37        2.95      9.91 o 
  -5   4   2      409.69      430.89     60.19 o 
  -4   4   2      247.48      265.61      8.25 o 
  -3   4   2      453.61      487.64      8.92 o 
  -2   4   2      531.10      547.71      4.79 o 
  -1   4   2     1334.06     1564.19     14.96 o 
   0   4   2     2736.96     3210.29     16.27 o 
   1   4   2      128.59      165.87      3.17 o 
   2   4   2     1315.32     1314.31     13.15 o 
   3   4   2     1291.79     1319.59     22.90 o 
   4   4   2       71.95       74.34      5.77 o 
   5   4   2      257.96      277.13     14.38 o 
   6   4   2       40.89       35.69      9.13 o 
   7   4   2        0.29       21.85     11.87 o 
  -6   5   2       40.63       33.86     17.25 o 
  -5   5   2       57.26       55.12     13.94 o 
  -4   5   2       27.08       17.10      8.29 o 
  -3   5   2       76.43       86.85      3.87 o 
  -2   5   2      483.27      481.43     26.47 o 
  -1   5   2      152.63      116.92      4.42 o 
   0   5   2     1614.94     1874.35     16.52 o 
   1   5   2      482.24      525.08      8.90 o 
   2   5   2      323.74      323.32      5.86 o 
   3   5   2      107.68      104.95      5.44 o 
   4   5   2      470.07      524.71     11.94 o 
   5   5   2      131.19      124.62     10.17 o 
   6   5   2        3.61       -2.59      3.69 o 
   7   5   2        5.38       25.63     17.83 o 
  -6   6   2        1.08       -3.10     33.03 o 
  -5   6   2        5.10        9.31     10.29 o 
  -4   6   2       75.48       95.09      9.49 o 
  -3   6   2       28.69       31.50      8.16 o 
  -2   6   2       71.08       75.93      5.63 o 
  -1   6   2     1228.84     1220.70     11.65 o 
   0   6   2       55.26       58.99      2.95 o 
   1   6   2      586.63      586.96     15.00 o 
   2   6   2       36.42       35.58      5.03 o 
   3   6   2      485.86      492.09      9.33 o 
   4   6   2      342.61      337.15      7.71 o 
   5   6   2        4.33       -0.89      7.05 o 
   6   6   2       11.38        3.36     13.17 o 
  -6   7   2        0.59       12.12     11.21 o 
  -5   7   2       76.49      116.46     17.46 o 
  -4   7   2        2.39       -2.33      8.16 o 
  -3   7   2      175.40      180.33     10.30 o 
  -2   7   2      306.78      315.82      9.45 o 
  -1   7   2      554.48      596.09      7.73 o 
   0   7   2      585.95      657.91     13.13 o 
   1   7   2       60.97       64.20      4.56 o 
   2   7   2     1258.65     1234.70     19.26 o 
   3   7   2      237.82      229.40      7.42 o 
   4   7   2       45.52       44.60      6.71 o 
   5   7   2        9.96       13.22     11.16 o 
   6   7   2        0.87       -1.00      8.40 o 
  -5   8   2        1.51       -2.37     10.90 o 
  -4   8   2       11.60       11.23     10.68 o 
  -3   8   2        7.23        9.09      9.35 o 
  -2   8   2      108.59       97.61      7.30 o 
  -1   8   2      997.05     1046.08     13.64 o 
   0   8   2      166.21      168.72      6.74 o 
   1   8   2      558.73      554.55     15.30 o 
   2   8   2        6.06       -0.93      1.89 o 
   3   8   2      289.63      289.86      9.14 o 
   4   8   2      170.28      187.22      9.14 o 
   5   8   2       25.51       21.71     11.39 o 
  -5   9   2        0.13       -0.70      4.00 o 
  -4   9   2       38.65       41.77     12.37 o 
  -3   9   2       44.92       38.15     10.53 o 
  -2   9   2      832.33      786.51     11.66 o 
  -1   9   2       20.67       22.45      7.59 o 
   0   9   2      205.11      208.67      7.82 o 
   1   9   2      333.18      313.86     12.74 o 
   2   9   2       12.71       20.31     10.21 o 
   3   9   2      302.90      304.02     12.10 o 
   4   9   2      139.77      107.12     11.45 o 
   5   9   2        2.04        1.03      3.96 o 
  -4  10   2       37.88       31.87     12.80 o 
  -3  10   2      153.24      150.05     12.53 o 
  -2  10   2        1.38        7.11      7.15 o 
  -1  10   2      373.39      340.03     17.71 o 
   0  10   2      161.94      150.70      8.99 o 
   1  10   2       81.03       80.96     11.67 o 
   2  10   2      233.86      227.25     12.76 o 
   3  10   2       46.02       34.89     11.60 o 
   4  10   2       13.94       -6.87     16.23 o 
  -4  11   2        0.58       -9.39     10.54 o 
  -3  11   2       16.16       10.86     18.82 o 
  -2  11   2       51.97       56.78      9.37 o 
  -1  11   2       61.83       57.32      9.09 o 
   0  11   2       48.50       46.00     15.37 o 
   1  11   2       28.71       22.33     12.08 o 
   2  11   2       29.08       26.90     14.07 o 
   3  11   2      122.58      114.06     13.37 o 
   4  11   2       27.53       -6.54     14.04 o 
  -3  12   2       27.69       43.75     19.48 o 
  -2  12   2       46.84       49.07     10.26 o 
  -1  12   2       23.75       23.44     15.72 o 
   0  12   2       15.49       -4.58     17.90 o 
   1  12   2        0.12       -3.24      4.11 o 
   2  12   2       99.69       89.13     14.26 o 
   3  12   2      124.20      128.79     20.43 o 
  -1  13   2       28.88       22.94     17.88 o 
   0  13   2       61.00       51.92     18.98 o 
   1 -11   3       12.92       28.43     21.28 o 
  -2 -10   3       53.38       28.33     22.24 o 
  -1 -10   3        0.35        4.31     20.33 o 
   0 -10   3       21.82       22.22     10.48 o 
   1 -10   3        3.60       -4.10     14.11 o 
   2 -10   3      118.89      104.68     11.41 o 
   3 -10   3        0.53       -4.26     13.37 o 
  -3  -9   3       14.39       16.13     21.69 o 
  -2  -9   3       15.33       34.83     20.58 o 
  -1  -9   3      200.80      206.29     14.07 o 
   0  -9   3        9.56        5.73      9.54 o 
   1  -9   3      119.14      131.11      9.80 o 
   2  -9   3       66.45       50.53      9.63 o 
   3  -9   3        2.55       -1.20      8.62 o 
   4  -9   3        5.82        2.36     14.73 o 
  -4  -8   3        7.59        6.73     21.64 o 
  -3  -8   3       22.50       28.31     19.51 o 
  -2  -8   3      135.32      136.52     19.83 o 
  -1  -8   3       20.44       29.29     12.05 o 
   0  -8   3        0.16       -0.05      5.18 o 
   1  -8   3       44.12       38.89      8.45 o 
   2  -8   3        2.42        1.81      3.29 o 
   3  -8   3       93.62       99.20     12.52 o 
   4  -8   3        0.80      -11.98     13.38 o 
   5  -8   3        2.26       11.62     13.14 o 
  -4  -7   3       57.36       50.07     19.08 o 
  -3  -7   3      166.54      159.57     19.38 o 
  -2  -7   3      217.43      229.03     19.09 o 
  -1  -7   3        4.99        0.10      3.70 o 
   0  -7   3        0.23       -3.47      7.74 o 
   1  -7   3       55.05       65.75      7.53 o 
   2  -7   3      364.34      377.05      8.74 o 
   3  -7   3        1.14       -3.24      3.38 o 
   4  -7   3        3.95       -4.88      6.46 o 
   5  -7   3        0.08       -2.04     13.44 o 
  -5  -6   3       14.99       15.84     21.14 o 
  -4  -6   3       62.03       57.62     18.94 o 
  -3  -6   3      156.19      117.56     14.17 o 
  -2  -6   3       10.31        1.58     10.99 o 
  -1  -6   3      185.28      177.55      8.46 o 
   0  -6   3      304.91      294.63      9.73 o 
   1  -6   3     1319.43     1331.45     16.46 o 
   2  -6   3       76.31       68.15      6.47 o 
   3  -6   3        4.57        0.07      2.30 o 
   4  -6   3       89.04       80.01     10.72 o 
   5  -6   3        0.22       -8.82      8.89 o 
   6  -6   3       47.93       73.95     10.47 o 
  -5  -5   3        4.59       11.92     19.39 o 
  -4  -5   3        0.30       -1.94      5.40 o 
  -3  -5   3        2.85       -4.34      9.23 o 
  -2  -5   3      677.18      684.86     10.85 o 
  -1  -5   3       59.62       58.26      6.34 o 
   0  -5   3      202.28      208.70      7.20 o 
   1  -5   3       22.13       24.76      5.48 o 
   2  -5   3      260.24      254.95      6.58 o 
   3  -5   3     1377.21     1327.38     15.71 o 
   4  -5   3       87.64       81.06     10.14 o 
   5  -5   3       39.36       58.03      8.43 o 
   6  -5   3        0.16        9.44      8.60 o 
  -5  -4   3       41.88       53.83     18.21 o 
  -4  -4   3       78.41       81.37     10.98 o 
  -3  -4   3      489.51      520.63     21.23 o 
  -2  -4   3       48.01       43.31      6.99 o 
  -1  -4   3       83.69       79.90      4.80 o 
   0  -4   3        6.25       -0.47      3.69 o 
   1  -4   3      433.30      412.13      7.35 o 
   2  -4   3     2418.02     2376.63     16.45 o 
   3  -4   3       86.82       87.24      7.62 o 
   4  -4   3        1.40       -2.26     10.77 o 
   5  -4   3        5.34        3.58      7.96 o 
   6  -4   3        3.75        2.28      7.06 o 
   7  -4   3        4.33       -9.59     13.62 o 
  -6  -3   3       14.52       19.31     14.05 o 
  -5  -3   3       32.11       18.91     15.29 o 
  -4  -3   3        3.45        9.51      9.59 o 
  -3  -3   3       36.10       34.41      8.34 o 
  -2  -3   3      232.39      221.87     13.94 o 
  -1  -3   3       93.97       75.11      5.83 o 
   0  -3   3     1576.20     1690.20     13.20 o 
   1  -3   3     1501.22     1442.27     48.45 o 
   2  -3   3      176.49      157.38      8.20 o 
   3  -3   3       26.73       22.50      6.01 o 
   4  -3   3        2.67        0.28      2.21 o 
   5  -3   3      111.48      115.21      7.62 o 
   6  -3   3        6.31       17.40      6.57 o 
  -6  -2   3        5.86       24.78     12.20 o 
  -5  -2   3        6.18        5.40     15.64 o 
  -4  -2   3        0.78       -1.59     53.20 o 
  -3  -2   3      423.01      440.48     31.54 o 
  -2  -2   3        7.54        5.07      3.91 o 
  -1  -2   3      668.39      650.59      9.24 o 
   0  -2   3        3.61        3.66      3.81 o 
   1  -2   3      754.89      757.15     15.18 o 
   2  -2   3     1199.45     1151.23     16.08 o 
   3  -2   3     1659.78     1643.31     28.79 o 
   4  -2   3       32.19       23.91      4.72 o 
   5  -2   3       26.97       41.85      6.95 o 
   6  -2   3        3.93       -1.19      3.15 o 
   7  -2   3        3.90       16.28     11.19 o 
  -6  -1   3       14.36       31.41     12.08 o 
  -5  -1   3        1.60      -14.96     14.96 o 
  -4  -1   3      801.73      721.21     18.60 o 
  -3  -1   3      180.81      168.37      7.76 o 
  -2  -1   3      528.98      562.09      5.56 o 
  -1  -1   3      203.03      225.33     11.18 o 
   0  -1   3        4.75        3.63      3.08 o 
   1  -1   3     3610.47     3509.58     59.25 o 
   2  -1   3     4558.96     4447.34     39.14 o 
   3  -1   3       35.05       44.30      3.00 o 
   4  -1   3        4.33        1.16      2.46 o 
   5  -1   3        8.06        5.18      3.42 o 
   6  -1   3       74.64       74.80      7.97 o 
   7  -1   3       28.65       34.14     10.90 o 
  -6   0   3        1.72       -5.75     18.31 o 
  -5   0   3       67.19       44.15     14.15 o 
  -4   0   3       24.23       27.78      7.75 o 
  -3   0   3      215.74      198.00      6.82 o 
  -2   0   3       53.35       40.20      4.12 o 
  -1   0   3     5818.58     5471.28     63.13 o 
   0   0   3     1480.28     1484.29      7.04 o 
   1   0   3     1853.71     1703.59     24.25 o 
   2   0   3     1344.76     1376.58     20.97 o 
   3   0   3       59.43       61.00      2.84 o 
   4   0   3        0.27       -2.73      2.73 o 
   5   0   3      211.04      229.75     10.98 o 
   6   0   3       83.89       95.16      9.88 o 
   7   0   3        0.05        1.10      5.82 o 
  -6   1   3        1.74       -3.53     11.97 o 
  -5   1   3        3.23        4.32     12.21 o 
  -4   1   3       36.47       23.06      7.88 o 
  -3   1   3      506.47      485.17      6.13 o 
  -2   1   3     1109.95     1071.82     11.10 o 
  -1   1   3        4.43        4.08      3.76 o 
   0   1   3        7.07        8.87      3.92 o 
   1   1   3     1119.58     1227.70     14.13 o 
   2   1   3      536.70      502.60      7.24 o 
   3   1   3     1719.38     1639.71     17.23 o 
   4   1   3      255.24      247.58      3.96 o 
   5   1   3      126.41      130.02      7.61 o 
   6   1   3        0.58       -1.99      7.14 o 
   7   1   3        1.36        4.06     17.38 o 
  -6   2   3        0.03      -10.30     10.30 o 
  -5   2   3        5.36        3.09      8.53 o 
  -4   2   3     1045.68      969.55     41.14 o 
  -3   2   3       91.79       92.55      4.22 o 
  -2   2   3        6.73        5.05      3.82 o 
  -1   2   3       50.79       62.92      3.31 o 
   0   2   3     1338.75     1440.83     16.37 o 
   1   2   3     5537.28     5461.52     24.19 o 
   2   2   3     1587.05     1557.95     15.75 o 
   3   2   3      228.51      203.04      4.43 o 
   4   2   3       28.21       28.90      3.52 o 
   5   2   3        1.19       -0.07      3.98 o 
   6   2   3       96.53      109.31      7.39 o 
   7   2   3        3.03       -1.21      9.70 o 
  -6   3   3       10.55        4.79     10.73 o 
  -5   3   3      367.88      381.01     53.44 o 
  -4   3   3       35.49       34.01      7.74 o 
  -3   3   3       53.27       40.48      3.27 o 
  -2   3   3     1249.00     1263.63     10.29 o 
  -1   3   3       35.99       39.33      3.85 o 
   0   3   3     2496.22     2708.79      9.86 o 
   1   3   3     1247.91     1236.30      7.37 o 
   2   3   3      208.86      216.32      8.94 o 
   3   3   3      241.72      247.85      3.33 o 
   4   3   3       35.00       37.65      4.73 o 
   5   3   3      512.60      532.79     11.35 o 
   6   3   3       39.84       36.53      7.12 o 
   7   3   3        1.75        7.37     10.61 o 
  -6   4   3       35.27       35.15     10.52 o 
  -5   4   3       45.12       48.80      9.34 o 
  -4   4   3       22.39       12.56      7.04 o 
  -3   4   3      981.46     1033.05     15.90 o 
  -2   4   3      532.24      567.02      9.32 o 
  -1   4   3       20.51       27.05      4.22 o 
   0   4   3      100.08      108.76      4.04 o 
   1   4   3     2115.29     2332.96     16.24 o 
   2   4   3     5117.83     5275.38     34.04 o 
   3   4   3      195.23      201.43      5.86 o 
   4   4   3      218.66      222.52      6.12 o 
   5   4   3      162.05      183.38      8.81 o 
   6   4   3        0.50       -3.86      3.86 o 
   7   4   3       19.68       12.54     10.25 o 
  -6   5   3       30.99       30.70     11.04 o 
  -5   5   3        0.11       -1.18      5.30 o 
  -4   5   3      155.51      166.08      9.63 o 
  -3   5   3       61.21       59.24      4.59 o 
  -2   5   3       19.87       18.31      3.73 o 
  -1   5   3      140.78      178.15      4.68 o 
   0   5   3     2083.49     2392.85     27.87 o 
   1   5   3     4484.01     4841.71     18.27 o 
   2   5   3      794.54      908.88      8.74 o 
   3   5   3        0.97        0.69      1.89 o 
   4   5   3       65.32       81.94      7.75 o 
   5   5   3       19.12       22.26      9.79 o 
   6   5   3       15.48       17.97      9.11 o 
   7   5   3        0.25       -6.59     20.06 o 
  -6   6   3        3.10       -2.00     10.87 o 
  -5   6   3        1.64       13.73     14.61 o 
  -4   6   3        1.12       -0.01     10.34 o 
  -3   6   3       23.05       25.52      7.95 o 
  -2   6   3       85.53       85.42      5.04 o 
  -1   6   3       48.13       48.81      5.37 o 
   0   6   3     1835.05     2051.56     35.30 o 
   1   6   3      602.85      674.60     14.21 o 
   2   6   3      289.73      291.98      6.10 o 
   3   6   3        2.37        5.27      5.43 o 
   4   6   3        1.13       -0.77      7.70 o 
   5   6   3       49.54       60.76     10.47 o 
   6   6   3        4.78        1.58     11.15 o 
  -6   7   3        0.15       -3.03      6.16 o 
  -5   7   3        7.92        7.16     15.22 o 
  -4   7   3        1.86        3.08     11.10 o 
  -3   7   3      523.20      548.49     24.06 o 
  -2   7   3        6.42       11.64      5.70 o 
  -1   7   3      216.47      251.50      7.58 o 
   0   7   3      225.52      263.76      6.77 o 
   1   7   3     1293.58     1355.81     29.30 o 
   2   7   3      738.05      712.54     16.58 o 
   3   7   3       38.55       38.01      6.30 o 
   4   7   3      228.61      240.38     11.57 o 
   5   7   3       90.06       89.61     11.77 o 
   6   7   3        6.18       14.71     12.85 o 
  -5   8   3        0.52       -0.76      6.50 o 
  -4   8   3      208.95      202.09     13.28 o 
  -3   8   3       77.62       65.53      9.66 o 
  -2   8   3        7.30        2.29      6.02 o 
  -1   8   3      111.60      106.94      7.05 o 
   0   8   3      678.68      735.48      9.93 o 
   1   8   3     2509.12     2670.58     25.12 o 
   2   8   3      128.33      122.37      8.53 o 
   3   8   3      107.96       92.71      6.97 o 
   4   8   3        3.41        7.50      6.94 o 
   5   8   3       21.57       26.37      9.13 o 
   6   8   3       45.49       51.95     13.75 o 
  -5   9   3        3.32      -11.68     11.68 o 
  -4   9   3       34.79       34.93     11.60 o 
  -3   9   3       88.30       92.50     10.86 o 
  -2   9   3      182.73      174.94     13.02 o 
  -1   9   3       22.06       15.42      7.13 o 
   0   9   3     1652.24     1710.23     20.08 o 
   1   9   3       72.30       62.24     10.31 o 
   2   9   3       87.46       85.97     10.73 o 
   3   9   3       47.40       28.38      7.69 o 
   4   9   3       25.23       30.27      7.83 o 
   5   9   3       42.19       41.25     11.03 o 
  -4  10   3       65.41       67.73     17.38 o 
  -3  10   3      234.02      231.92     13.51 o 
  -2  10   3        4.17       -4.86      8.53 o 
  -1  10   3      113.75      120.74      8.46 o 
   0  10   3       18.02       19.19     10.18 o 
   1  10   3      192.89      186.60     12.15 o 
   2  10   3       81.96       74.79     11.18 o 
   3  10   3       14.34       18.79     11.29 o 
   4  10   3       51.60       56.68     11.93 o 
   5  10   3       16.89       16.76     13.13 o 
  -4  11   3       11.08        7.51     22.95 o 
  -3  11   3        7.23       28.32     16.57 o 
  -2  11   3        0.55       -4.68     11.44 o 
  -1  11   3       10.65        5.04      9.61 o 
   0  11   3      197.09      196.18     13.08 o 
   1  11   3       97.19       91.81     12.13 o 
   2  11   3        7.68        2.14     15.13 o 
   3  11   3        7.57        3.40     15.63 o 
   4  11   3       13.28        7.31     23.17 o 
  -3  12   3       27.51       36.42     18.04 o 
  -2  12   3       17.95       17.42     16.57 o 
  -1  12   3      121.01      114.05     16.85 o 
   0  12   3       84.40       82.53     12.84 o 
   1  12   3       57.13       57.68     12.75 o 
   2  12   3       30.25       35.67     13.23 o 
   3  12   3        2.83        1.18     14.38 o 
  -1  13   3       20.69       28.65     17.79 o 
   0  13   3       32.37        6.80     18.03 o 
   1  13   3       38.41       34.55     13.87 o 
   0 -10   4       30.07       10.51     20.67 o 
   1 -10   4        0.40       -1.28      9.27 o 
   2 -10   4       20.50        9.09     18.18 o 
  -2  -9   4       21.80       28.99     21.78 o 
  -1  -9   4       18.10       28.03     14.21 o 
   0  -9   4       39.82       38.38     10.01 o 
   1  -9   4      100.94       86.99     11.03 o 
   2  -9   4        0.29      -11.84     11.84 o 
   3  -9   4       89.95      104.82     13.94 o 
   4  -9   4        0.28        8.65     20.86 o 
  -3  -8   4        3.85        8.23     19.88 o 
  -2  -8   4        6.98       21.06     19.76 o 
  -1  -8   4      111.78      117.76     13.54 o 
   0  -8   4       76.55       77.22     16.46 o 
   1  -8   4       17.61       12.43      8.99 o 
   2  -8   4       67.51       51.71      8.48 o 
   3  -8   4        0.69       -4.17      7.42 o 
   4  -8   4       32.55       34.18     12.68 o 
   5  -8   4        0.24      -18.87     23.97 o 
  -4  -7   4        2.58        0.09      0.33 o 
  -3  -7   4       38.10       37.56     19.91 o 
  -2  -7   4       14.40       12.81     12.62 o 
  -1  -7   4       37.64       40.09     11.71 o 
   0  -7   4       45.65       42.35      8.04 o 
   1  -7   4       18.96       15.47      8.32 o 
   2  -7   4       21.62       31.96     11.04 o 
   3  -7   4      185.58      193.65      8.35 o 
   4  -7   4      131.99      121.99     12.27 o 
   5  -7   4        9.79        9.07      9.97 o 
  -4  -6   4       53.98       68.10     24.63 o 
  -3  -6   4        0.69       -9.69      9.69 o 
  -2  -6   4      155.13      147.01     12.17 o 
  -1  -6   4       66.71       51.52      7.53 o 
   0  -6   4      454.68      475.87     11.96 o 
   1  -6   4      101.22       96.93      8.26 o 
   2  -6   4      143.62      151.14      7.61 o 
   3  -6   4      649.46      643.68      9.65 o 
   4  -6   4       24.70       26.96     10.59 o 
   5  -6   4        0.36        3.43      7.81 o 
   6  -6   4       39.15       38.90     10.68 o 
  -5  -5   4        9.89       14.87     20.29 o 
  -4  -5   4       11.25        7.54     11.69 o 
  -3  -5   4       38.38       24.28     10.98 o 
  -2  -5   4       29.57       30.16      8.63 o 
  -1  -5   4      849.96      784.06     35.76 o 
   0  -5   4      737.53      748.08     10.31 o 
   1  -5   4        0.67       -3.75      7.75 o 
   2  -5   4      418.62      398.29      9.75 o 
   3  -5   4        1.56        0.45      4.84 o 
   4  -5   4        1.96       -1.50     10.57 o 
   5  -5   4       69.25       62.67      8.93 o 
   6  -5   4        0.30        0.55      4.24 o 
  -5  -4   4        0.12      -10.69     13.33 o 
  -4  -4   4        1.05       10.44     11.22 o 
  -3  -4   4      217.36      224.08     11.27 o 
  -2  -4   4      405.28      423.62      9.85 o 
  -1  -4   4      287.17      287.74     12.96 o 
   0  -4   4      221.69      234.45      9.71 o 
   1  -4   4      167.93      162.55      8.63 o 
   2  -4   4      119.09      108.99      8.74 o 
   3  -4   4       21.16       18.82      7.79 o 
   4  -4   4      434.82      460.12     30.28 o 
   5  -4   4       11.04        1.41      2.86 o 
   6  -4   4        0.74       -2.13      8.56 o 
  -5  -3   4       42.99       53.29     18.60 o 
  -4  -3   4       18.49       30.87     16.43 o 
  -3  -3   4      193.27      193.06     10.06 o 
  -2  -3   4       80.02       72.13      7.18 o 
  -1  -3   4      368.18      381.01     20.57 o 
   0  -3   4      734.81      761.96     25.67 o 
   1  -3   4      118.29      128.98     10.82 o 
   2  -3   4      908.67      919.87     16.41 o 
   3  -3   4      681.72      698.38     12.05 o 
   4  -3   4       13.65       11.91      8.60 o 
   5  -3   4      124.65      118.02      8.34 o 
   6  -3   4        3.23        0.10      3.96 o 
   7  -3   4        0.77       -3.81      6.98 o 
  -6  -2   4        5.67       16.91     12.22 o 
  -5  -2   4       24.85       20.50     16.00 o 
  -4  -2   4        8.24        3.32     12.60 o 
  -3  -2   4        0.98       -6.31      8.59 o 
  -2  -2   4       66.61       66.63      6.43 o 
  -1  -2   4     3677.08     3822.40     75.28 o 
   0  -2   4     1092.77     1011.57     14.42 o 
   1  -2   4      861.98      939.10     14.39 o 
   2  -2   4       26.10       28.60      4.74 o 
   3  -2   4      152.96      149.58      5.50 o 
   4  -2   4      239.63      231.91      7.84 o 
   5  -2   4        1.53       -1.07      7.07 o 
   6  -2   4       12.37       13.14      9.48 o 
   7  -2   4       17.18       20.14     16.14 o 
  -6  -1   4        0.48      -17.35     17.35 o 
  -5  -1   4        2.73       -1.33      4.95 o 
  -4  -1   4       87.00      103.87     15.23 o 
  -3  -1   4        1.79        3.73      7.05 o 
  -2  -1   4     2466.46     2354.70     48.81 o 
  -1  -1   4     2220.37     2212.02     12.86 o 
   0  -1   4      398.29      394.85      4.46 o 
   1  -1   4     1808.76     1780.42     46.89 o 
   2  -1   4       41.67       38.39      4.04 o 
   3  -1   4      130.37      106.44      3.27 o 
   4  -1   4      652.67      676.06     14.13 o 
   5  -1   4        0.55        2.62      8.33 o 
   6  -1   4        0.47       -0.41      6.54 o 
   7  -1   4        4.57      -10.66     10.66 o 
  -6   0   4        2.75       -7.01     16.59 o 
  -5   0   4      126.36      121.92     16.50 o 
  -4   0   4        6.58        5.52      8.34 o 
  -3   0   4      190.04      175.37      7.67 o 
  -2   0   4     1493.11     1526.54     32.04 o 
  -1   0   4       95.65       83.83      3.03 o 
   0   0   4     1265.17     1177.82     12.14 o 
   1   0   4      294.92      307.14     11.43 o 
   2   0   4      162.48      145.19      4.76 o 
   3   0   4     1222.77     1113.59     12.35 o 
   4   0   4        7.49        3.18      2.55 o 
   5   0   4       78.91       64.64      5.80 o 
   6   0   4       34.51       26.16      7.70 o 
   7   0   4        2.48       -3.20      9.56 o 
  -6   1   4        0.33       -9.91     12.71 o 
  -5   1   4        4.15      -12.62     12.62 o 
  -4   1   4        0.03       -3.08      4.92 o 
  -3   1   4        6.02       11.09      7.22 o 
  -2   1   4      108.19       97.67      4.37 o 
  -1   1   4     1979.55     1852.06     37.09 o 
   0   1   4       66.62       65.11      4.29 o 
   1   1   4       10.29       12.33      3.65 o 
   2   1   4     1157.44     1032.48      7.55 o 
   3   1   4      183.99      183.42      5.49 o 
   4   1   4      452.31      483.11      9.89 o 
   5   1   4       89.58       75.80      6.03 o 
   6   1   4       21.16       23.35      7.65 o 
   7   1   4        3.10        5.55     11.36 o 
  -6   2   4        1.18       -3.64     12.32 o 
  -5   2   4        2.89       -5.10     11.51 o 
  -4   2   4      133.01      134.28      9.25 o 
  -3   2   4      102.56       92.84      4.72 o 
  -2   2   4     1776.51     1649.40     38.90 o 
  -1   2   4     1487.66     1478.64     16.21 o 
   0   2   4       27.79       33.70      4.96 o 
   1   2   4      435.89      411.91      8.52 o 
   2   2   4      143.90      133.99      4.17 o 
   3   2   4     2262.28     2055.90     37.42 o 
   4   2   4      519.73      536.53     12.68 o 
   5   2   4       20.22        9.03      6.94 o 
   6   2   4        0.54       -2.36      3.93 o 
   7   2   4        5.16        9.90     11.20 o 
  -6   3   4        2.00       10.94     14.78 o 
  -5   3   4      292.30      356.41     45.90 o 
  -4   3   4       66.83       54.00      8.98 o 
  -3   3   4      448.53      438.62     27.14 o 
  -2   3   4      907.82      912.08      8.85 o 
  -1   3   4       11.68        9.62      2.99 o 
   0   3   4     1605.43     1551.72      9.53 o 
   1   3   4     1543.97     1640.06     29.33 o 
   2   3   4     4059.41     3945.99     21.49 o 
   3   3   4      293.02      284.97      6.02 o 
   4   3   4       48.72       48.90      4.43 o 
   5   3   4      201.43      196.85      7.55 o 
   6   3   4        0.76        0.68      6.64 o 
   7   3   4       14.00       20.21     11.64 o 
  -6   4   4       85.27       85.97     11.43 o 
  -5   4   4        2.67       11.89     13.98 o 
  -4   4   4        5.79       16.45     11.94 o 
  -3   4   4       29.69       26.63      5.07 o 
  -2   4   4        4.89        2.48      4.19 o 
  -1   4   4     1715.98     1721.99     22.00 o 
   0   4   4      128.96      121.68      3.36 o 
   1   4   4     1555.79     1614.57     31.05 o 
   2   4   4       51.84       71.29      3.88 o 
   3   4   4     1286.56     1296.91     10.39 o 
   4   4   4      746.63      752.53      9.66 o 
   5   4   4      144.56      128.39      7.15 o 
   6   4   4       11.14       17.10      7.38 o 
   7   4   4        1.53       -7.66      7.66 o 
  -6   5   4        0.06       10.53     11.33 o 
  -5   5   4        4.60        2.52      9.73 o 
  -4   5   4       27.84       32.40     12.45 o 
  -3   5   4       93.51       91.58     12.47 o 
  -2   5   4      709.54      718.05     12.40 o 
  -1   5   4      273.84      254.14      6.04 o 
   0   5   4      124.50      130.71      4.77 o 
   1   5   4      940.91      997.97     15.81 o 
   2   5   4     1289.25     1297.26     11.53 o 
   3   5   4      596.78      589.16     11.69 o 
   4   5   4      704.82      701.49      9.95 o 
   5   5   4       19.81       14.89      9.66 o 
   6   5   4        0.48       -0.13      7.78 o 
   7   5   4        7.61        5.41     11.46 o 
  -6   6   4        0.44       18.18     13.01 o 
  -5   6   4        7.43       16.44     14.56 o 
  -4   6   4      105.97       99.55     13.82 o 
  -3   6   4       87.37       89.29      8.78 o 
  -2   6   4       58.41       60.74      5.66 o 
  -1   6   4      658.30      719.38      8.81 o 
   0   6   4       33.01       24.50      4.19 o 
   1   6   4      167.94      164.97      4.62 o 
   2   6   4      721.52      707.82      7.84 o 
   3   6   4      431.87      430.06      8.38 o 
   4   6   4        2.07       -0.53      6.53 o 
   5   6   4        8.44       12.22     10.28 o 
   6   6   4       53.57       50.32     12.21 o 
  -6   7   4        4.86       -0.41      3.11 o 
  -5   7   4        4.36        4.11    104.75 o 
  -4   7   4        9.15       10.95     12.27 o 
  -3   7   4        3.48        5.25     12.13 o 
  -2   7   4      427.43      462.04     12.68 o 
  -1   7   4      436.15      450.96      7.88 o 
   0   7   4      111.69      103.78      5.90 o 
   1   7   4      535.48      584.26     11.25 o 
   2   7   4      104.40      104.39      5.82 o 
   3   7   4      581.67      612.34     20.66 o 
   4   7   4      239.15      248.77      7.94 o 
   5   7   4        1.50       -6.37     10.08 o 
   6   7   4       19.01       16.75     17.78 o 
  -5   8   4        0.11       -1.28      4.08 o 
  -4   8   4        6.13       -1.92     14.67 o 
  -3   8   4      320.47      316.23     15.57 o 
  -2   8   4      453.96      447.58     17.73 o 
  -1   8   4      149.90      149.35      9.33 o 
   0   8   4        5.63        3.11      6.16 o 
   1   8   4       99.86       85.73      9.64 o 
   2   8   4      482.59      478.39     14.16 o 
   3   8   4      891.29      893.06     10.51 o 
   4   8   4       84.45       72.67      7.28 o 
   5   8   4        7.42        8.21      7.56 o 
   6   8   4        0.13       15.38     13.40 o 
  -5   9   4        3.62       13.22     18.73 o 
  -4   9   4      115.83       94.93     16.89 o 
  -3   9   4       66.31       53.71     14.96 o 
  -2   9   4       13.85       -0.20      5.63 o 
  -1   9   4       94.23       93.73      7.88 o 
   0   9   4      605.47      622.36     10.37 o 
   1   9   4       24.46       25.70     10.52 o 
   2   9   4      587.87      560.97     14.45 o 
   3   9   4       22.27       18.48      6.84 o 
   4   9   4       25.08       23.73      7.70 o 
   5   9   4        2.06       -0.01      2.98 o 
  -4  10   4        3.07        2.04     15.36 o 
  -3  10   4       27.75       10.47     14.82 o 
  -2  10   4      115.80      117.09     10.10 o 
  -1  10   4      418.57      435.78     10.36 o 
   0  10   4        0.13       -1.14     12.20 o 
   1  10   4       59.53       49.93     11.24 o 
   2  10   4       74.72       64.02     11.50 o 
   3  10   4      312.96      307.15     14.00 o 
   4  10   4       21.32       22.66     10.30 o 
   5  10   4        7.17        8.06      8.62 o 
  -4  11   4        2.00       17.18     18.33 o 
  -3  11   4      127.36      143.10     17.93 o 
  -2  11   4       26.78       36.99     10.15 o 
  -1  11   4        0.89       -3.75      3.75 o 
   0  11   4       13.07        8.95     11.23 o 
   1  11   4       81.70       96.85     12.50 o 
   2  11   4      464.06      430.39     15.50 o 
   3  11   4      136.30      142.23     13.77 o 
   4  11   4        2.61       -1.19     13.82 o 
  -3  12   4        0.55       -5.39     17.55 o 
  -2  12   4        1.43       -8.34     11.64 o 
  -1  12   4      132.37      140.59     16.86 o 
   0  12   4        0.05       -8.40      8.40 o 
   1  12   4      124.15      137.63     14.16 o 
   2  12   4      122.88      114.08     14.33 o 
   3  12   4       23.30       26.56     13.90 o 
  -1  13   4       29.04       48.29     17.36 o 
   0  13   4        2.06        0.62      1.84 o 
   1  13   4       54.43       53.58     14.17 o 
   2  13   4       30.29       47.51     21.31 o 
  -1  -9   5        0.27        8.71     14.48 o 
   0  -9   5        6.33       20.06     14.06 o 
   1  -9   5        2.55       -0.55     12.01 o 
   2  -9   5       25.75       45.16     14.07 o 
   3  -9   5       55.27       53.43     18.16 o 
  -3  -8   5       63.66      108.09     24.42 o 
  -2  -8   5        1.02        1.37     13.72 o 
  -1  -8   5        0.11       -0.94     13.76 o 
   0  -8   5        1.30       -2.52      9.13 o 
   1  -8   5      106.28      125.21     10.23 o 
   2  -8   5       30.23       23.39      9.61 o 
   3  -8   5       21.30       16.45     10.37 o 
   4  -8   5        1.37        2.89     13.49 o 
  -3  -7   5        1.25       -3.51     10.55 o 
  -2  -7   5       30.76       54.84     13.98 o 
  -1  -7   5        0.03       13.86     13.18 o 
   0  -7   5      160.83      154.98      9.60 o 
   1  -7   5       85.89       80.91      9.11 o 
   2  -7   5        2.86        5.67      8.99 o 
   3  -7   5       12.53       14.73      8.48 o 
   4  -7   5        6.46        0.82     12.46 o 
   5  -7   5       12.24       19.28     10.64 o 
  -4  -6   5        0.66        4.16     18.60 o 
  -3  -6   5       47.21       57.61     12.95 o 
  -2  -6   5       23.12       49.01     12.58 o 
  -1  -6   5       45.92       41.01     12.00 o 
   0  -6   5       46.59       41.26      7.75 o 
   1  -6   5       67.36       55.37      8.11 o 
   2  -6   5      301.10      318.32      9.78 o 
   3  -6   5      532.42      516.88      9.61 o 
   4  -6   5        0.67       -6.45      6.45 o 
   5  -6   5       30.44       33.62      9.91 o 
  -4  -5   5       41.98       19.90     13.45 o 
  -3  -5   5       30.30       44.40     11.57 o 
  -2  -5   5        3.20        2.94      7.61 o 
  -1  -5   5       48.93       50.64     14.45 o 
   0  -5   5       18.61       14.69     10.39 o 
   1  -5   5      313.71      313.34     11.80 o 
   2  -5   5      967.20      997.82     14.62 o 
   3  -5   5       27.21       28.53      9.62 o 
   4  -5   5        0.16       -6.92      6.92 o 
   5  -5   5        2.01        1.46      8.63 o 
   6  -5   5        3.38        5.56     11.52 o 
  -5  -4   5        0.35        8.26     17.97 o 
  -4  -4   5        0.79       -0.30      8.93 o 
  -3  -4   5       13.00        7.03      9.16 o 
  -2  -4   5        1.01       -2.20      6.91 o 
  -1  -4   5      314.48      306.60     11.41 o 
   0  -4   5      601.42      628.95     12.97 o 
   1  -4   5      408.63      400.80     11.03 o 
   2  -4   5        2.56        1.75     11.60 o 
   3  -4   5       34.54       21.69      7.60 o 
   4  -4   5        8.07        0.95      2.17 o 
   5  -4   5        8.76       16.25      9.93 o 
   6  -4   5       19.26       14.39      9.16 o 
  -5  -3   5        0.49       -3.23     12.15 o 
  -4  -3   5        5.08        1.02     15.20 o 
  -3  -3   5       76.08       86.33      8.65 o 
  -2  -3   5       64.35       74.83      7.96 o 
  -1  -3   5      914.06      897.61     10.39 o 
   0  -3   5        3.38        1.38      5.11 o 
   1  -3   5      559.38      576.88     20.11 o 
   2  -3   5      722.87      730.32     11.60 o 
   3  -3   5      396.34      396.22      8.89 o 
   4  -3   5      209.19      234.48     11.11 o 
   5  -3   5       35.29       50.97      9.74 o 
   6  -3   5        0.79        0.67     13.60 o 
  -5  -2   5       19.38       17.59     18.36 o 
  -4  -2   5      218.40      210.13     15.68 o 
  -3  -2   5        1.98       -8.36      8.36 o 
  -2  -2   5      263.13      238.16      7.75 o 
  -1  -2   5       20.23       25.28      4.36 o 
   0  -2   5      549.30      513.14      9.80 o 
   1  -2   5     1863.54     1862.16     24.92 o 
   2  -2   5      859.97      928.67     11.33 o 
   3  -2   5      340.80      335.06      7.46 o 
   4  -2   5       10.17        5.21      7.85 o 
   5  -2   5       29.04       30.80      7.81 o 
   6  -2   5       62.11       55.08      8.24 o 
   7  -2   5        5.03      -12.12     12.12 o 
  -5  -1   5       44.05       38.48     15.09 o 
  -4  -1   5       20.13       15.59     14.90 o 
  -3  -1   5       27.44       20.49      6.93 o 
  -2  -1   5      905.31      931.14      9.91 o 
  -1  -1   5      266.64      249.99      4.63 o 
   0  -1   5      754.37      722.56     13.64 o 
   1  -1   5      871.01      834.63     35.91 o 
   2  -1   5      140.58      138.49      6.33 o 
   3  -1   5       67.39       58.31      4.61 o 
   4  -1   5       53.96       51.60      5.00 o 
   5  -1   5      259.10      276.34     13.66 o 
   6  -1   5       27.94       23.50     10.15 o 
  -6   0   5        7.89       -2.99     65.47 o 
  -5   0   5       20.45        7.34     16.40 o 
  -4   0   5       70.66       74.86      9.32 o 
  -3   0   5      399.69      435.98     20.25 o 
  -2   0   5      101.26      108.01      5.79 o 
  -1   0   5        3.82        2.88      2.70 o 
   0   0   5      837.60      847.05     10.07 o 
   1   0   5      812.84      775.95     44.33 o 
   2   0   5      713.64      655.61     11.71 o 
   3   0   5       46.56       45.32      4.37 o 
   4   0   5      503.17      496.23     10.84 o 
   5   0   5       66.40       73.88      7.07 o 
   6   0   5       15.85       12.51      9.74 o 
   7   0   5        1.19        4.46     17.67 o 
  -6   1   5       19.12       17.63     27.24 o 
  -5   1   5       50.90       35.69     16.72 o 
  -4   1   5       46.33       40.73      8.34 o 
  -3   1   5        1.10       -0.67      2.55 o 
  -2   1   5        0.17       -3.14      3.14 o 
  -1   1   5      733.03      777.33      8.51 o 
   0   1   5      295.88      283.02      6.15 o 
   1   1   5     1870.57     1742.42     56.81 o 
   2   1   5       26.14       20.74      4.64 o 
   3   1   5      216.46      219.20      5.65 o 
   4   1   5       28.40       22.79      4.46 o 
   5   1   5       19.35       22.50      8.69 o 
   6   1   5       14.43       20.19      7.76 o 
   7   1   5        2.97        4.08     11.28 o 
  -6   2   5       40.15       16.60     12.51 o 
  -5   2   5        8.18        1.38     25.55 o 
  -4   2   5        1.10       -6.94      6.94 o 
  -3   2   5       38.93       42.71      5.25 o 
  -2   2   5      392.72      374.53     11.98 o 
  -1   2   5       84.63      100.13      5.71 o 
   0   2   5     2588.05     2537.66     19.73 o 
   1   2   5      389.91      367.96      6.08 o 
   2   2   5      478.24      513.52      6.76 o 
   3   2   5        1.25        4.82      5.79 o 
   4   2   5       57.36       63.68      4.24 o 
   5   2   5      497.77      516.77     13.64 o 
   6   2   5       10.27        4.52      9.80 o 
   7   2   5        2.65       -1.27      9.30 o 
  -6   3   5       12.45       28.73     15.65 o 
  -5   3   5        0.21        8.82     15.51 o 
  -4   3   5       21.22       15.89      8.55 o 
  -3   3   5      852.36      820.26     58.05 o 
  -2   3   5        4.49        0.67      1.22 o 
  -1   3   5     1282.62     1272.43     30.34 o 
   0   3   5       79.63       81.36      6.26 o 
   1   3   5     3409.93     3413.57     15.02 o 
   2   3   5     1060.72      981.22      9.02 o 
   3   3   5       14.83       24.15      3.98 o 
   4   3   5     1475.47     1479.35     47.80 o 
   5   3   5       40.88       39.66      6.27 o 
   6   3   5       15.27       25.49      8.54 o 
   7   3   5       18.01       20.66      9.72 o 
  -6   4   5       22.41       27.57     16.29 o 
  -5   4   5        6.88        6.04     15.09 o 
  -4   4   5      287.16      289.34     11.19 o 
  -3   4   5      104.10       79.63     12.67 o 
  -2   4   5        0.01       -0.07      2.67 o 
  -1   4   5       25.68       25.94      3.77 o 
   0   4   5     2589.10     2669.50     19.96 o 
   1   4   5     2215.11     2263.65      9.65 o 
   2   4   5      266.26      275.20      5.15 o 
   3   4   5      640.96      619.65      8.04 o 
   4   4   5       71.08       64.84      5.60 o 
   5   4   5       13.00       21.11      7.79 o 
   6   4   5       25.21       30.23      9.12 o 
   7   4   5        0.97       -9.22      9.73 o 
  -6   5   5        1.05        0.90      2.70 o 
  -5   5   5       11.35       18.89     15.42 o 
  -4   5   5       89.36       97.21     14.26 o 
  -3   5   5      393.75      371.98     15.72 o 
  -2   5   5        7.31       10.24      6.10 o 
  -1   5   5      196.82      205.08      5.12 o 
   0   5   5     2607.18     2738.42     24.88 o 
   1   5   5      389.85      360.78      6.64 o 
   2   5   5      317.07      317.89     17.54 o 
   3   5   5       96.46       88.48      6.29 o 
   4   5   5      122.74      119.92      7.14 o 
   5   5   5       52.21       56.27      7.97 o 
   6   5   5        2.29       -3.78      5.40 o 
   7   5   5        1.49       14.89     19.26 o 
  -6   6   5        1.34        1.42     18.92 o 
  -5   6   5        1.98       -0.98     22.49 o 
  -4   6   5      196.98      205.17     15.70 o 
  -3   6   5        2.44       -7.38     12.86 o 
  -2   6   5      140.80      151.51      6.66 o 
  -1   6   5      579.82      621.38      8.70 o 
   0   6   5      161.32      161.17      5.50 o 
   1   6   5     1835.55     1900.71     24.26 o 
   2   6   5       57.72       45.39      7.25 o 
   3   6   5       82.60       88.04      6.51 o 
   4   6   5      302.26      317.43      8.75 o 
   5   6   5       85.19       83.37     10.78 o 
   6   6   5       17.77       12.93      8.51 o 
  -5   7   5       19.52        5.35     15.52 o 
  -4   7   5        0.93      -10.65     10.65 o 
  -3   7   5       20.80       13.51      8.94 o 
  -2   7   5        0.24       -3.51      6.39 o 
  -1   7   5       99.36      106.63      7.12 o 
   0   7   5     1239.98     1273.86      9.41 o 
   1   7   5      897.73      924.34      8.13 o 
   2   7   5        5.78        4.89      7.17 o 
   3   7   5       78.56       69.68      7.21 o 
   4   7   5       58.08       55.22      7.44 o 
   5   7   5       71.49       81.53      8.70 o 
   6   7   5       51.39       46.42     13.19 o 
  -5   8   5        0.99        2.37     17.60 o 
  -4   8   5        2.72        9.89     13.61 o 
  -3   8   5       69.47       66.42     13.69 o 
  -2   8   5       95.53       97.62      7.14 o 
  -1   8   5      625.98      644.58      9.76 o 
   0   8   5     1598.87     1606.31     23.83 o 
   1   8   5      146.40      154.64      8.25 o 
   2   8   5      178.59      173.04      8.88 o 
   3   8   5        8.16       -1.91      5.93 o 
   4   8   5       65.05       67.60      7.53 o 
   5   8   5      167.34      194.70      8.97 o 
   6   8   5        0.26       -1.13      3.30 o 
  -5   9   5        1.26       13.94     18.57 o 
  -4   9   5       38.77       31.75     14.95 o 
  -3   9   5      161.31      159.20     14.77 o 
  -2   9   5      255.21      263.28      8.93 o 
  -1   9   5      146.31      146.83      8.08 o 
   0   9   5       89.38       87.65      7.48 o 
   1   9   5       89.01       91.62     15.60 o 
   2   9   5       59.41       56.48      8.63 o 
   3   9   5       63.01       71.77      7.12 o 
   4   9   5      221.98      239.98      9.08 o 
   5   9   5        9.14        6.93      8.03 o 
  -4  10   5       20.09       20.02     17.26 o 
  -3  10   5       45.40       40.81     15.63 o 
  -2  10   5       26.12       19.47      7.82 o 
  -1  10   5       18.55       18.64      8.43 o 
   0  10   5       58.79       65.45     10.64 o 
   1  10   5      176.58      173.59     16.35 o 
   2  10   5       94.77       86.40     11.58 o 
   3  10   5       19.70       23.38      9.67 o 
   4  10   5       34.36       28.20     10.42 o 
   5  10   5       81.80       83.02      9.67 o 
  -4  11   5        1.17      -16.49     24.19 o 
  -3  11   5       74.64       79.15     17.53 o 
  -2  11   5       10.21       -2.80      6.36 o 
  -1  11   5      205.67      213.53      9.62 o 
   0  11   5      207.91      238.26     12.88 o 
   1  11   5        3.61       -3.58     11.15 o 
   2  11   5      101.89       86.86     13.01 o 
   3  11   5       40.00       19.92     12.28 o 
   4  11   5      167.25      190.37     24.99 o 
  -3  12   5        0.50      -14.78     14.78 o 
  -2  12   5       81.10       72.53     16.47 o 
  -1  12   5       22.51       31.10     12.25 o 
   0  12   5       13.94       19.98     11.94 o 
   1  12   5      221.53      239.18     15.03 o 
   2  12   5        1.96        2.32     13.32 o 
   3  12   5       81.83       80.05     14.37 o 
  -1  13   5        4.97       11.28     17.01 o 
   0  13   5       87.38       78.90     13.51 o 
   1  13   5        4.47        2.54     13.63 o 
   2  13   5        1.01       19.61     21.78 o 
   0  -9   6       33.37       61.54     23.61 o 
   1  -9   6        5.43       18.17     11.97 o 
   2  -9   6        4.52       -2.48      7.62 o 
  -1  -8   6        3.85        8.12     14.14 o 
   0  -8   6        2.51       26.66     21.65 o 
   1  -8   6        4.95        6.10      9.75 o 
   2  -8   6        0.23       -7.71      7.71 o 
   3  -8   6      109.23       91.83     20.67 o 
  -3  -7   6       24.53       56.26     22.51 o 
  -2  -7   6        0.35       -2.76     14.69 o 
  -1  -7   6       20.94        9.69     13.29 o 
   0  -7   6       33.69       39.99      9.39 o 
   1  -7   6        2.94       -6.16      6.16 o 
   2  -7   6      303.23      329.09     16.70 o 
   3  -7   6      101.03      104.15     10.69 o 
   4  -7   6        6.91        6.75      9.16 o 
  -3  -6   6        7.51       22.17     13.34 o 
  -2  -6   6        6.90       -4.45      5.92 o 
  -1  -6   6      231.11      226.60     14.32 o 
   0  -6   6       93.90       95.38      8.80 o 
   1  -6   6       55.55       47.01      8.84 o 
   2  -6   6       53.74       45.75     11.54 o 
   3  -6   6        3.85        0.38      2.06 o 
   4  -6   6       39.25       49.30      8.74 o 
   5  -6   6        9.41       11.90     10.02 o 
  -4  -5   6        4.96       -1.34      7.00 o 
  -3  -5   6        0.50       -1.73     13.74 o 
  -2  -5   6      210.40      227.68     10.53 o 
  -1  -5   6       66.87       85.95     12.09 o 
   0  -5   6       51.28       59.25     11.46 o 
   1  -5   6        2.11        6.70     12.74 o 
   2  -5   6       13.82        0.65      4.83 o 
   3  -5   6       91.87      106.36     10.64 o 
   4  -5   6       77.00       87.23     12.45 o 
   5  -5   6        0.35       -1.05     11.49 o 
   6  -5   6       10.47       10.81     11.04 o 
  -4  -4   6        0.85       19.26     17.33 o 
  -3  -4   6       36.09       38.19     12.76 o 
  -2  -4   6       12.60       25.92      8.68 o 
  -1  -4   6       21.06       25.28      7.84 o 
   0  -4   6       19.05       20.54     10.82 o 
   1  -4   6        0.05        0.23      1.26 o 
   2  -4   6      286.71      300.60     14.20 o 
   3  -4   6       69.89       78.59      8.19 o 
   4  -4   6        4.36        0.34      9.46 o 
   5  -4   6        1.29        4.49     10.65 o 
   6  -4   6        2.21        1.91     13.91 o 
  -5  -3   6        4.49        2.50     18.86 o 
  -4  -3   6        0.12       -2.57      7.74 o 
  -3  -3   6        2.08        3.55      6.36 o 
  -2  -3   6        2.78       -0.50      7.59 o 
  -1  -3   6     1322.14     1378.40     25.81 o 
   0  -3   6        8.47        5.89      3.15 o 
   1  -3   6       88.18       83.02      7.14 o 
   2  -3   6      131.84      132.92      9.57 o 
   3  -3   6       22.38       24.15      7.61 o 
   4  -3   6      152.82      149.30     10.68 o 
   5  -3   6        3.63        6.23     11.52 o 
   6  -3   6       47.93       56.73     16.10 o 
  -5  -2   6        0.12       -4.65     11.33 o 
  -4  -2   6       18.65       21.45     14.43 o 
  -3  -2   6       82.97       74.00      8.40 o 
  -2  -2   6     1944.74     1954.09     25.40 o 
  -1  -2   6       16.47       24.57      5.16 o 
   0  -2   6      109.61      117.75      5.64 o 
   1  -2   6        0.20        2.52      6.19 o 
   2  -2   6        3.03        0.72      4.97 o 
   3  -2   6      947.87      962.07     13.13 o 
   4  -2   6       69.71       80.39      6.83 o 
   5  -2   6       52.69       51.29     10.65 o 
   6  -2   6        4.07       -6.50      8.00 o 
  -5  -1   6       55.99       61.36     18.66 o 
  -4  -1   6       35.32       17.96     13.71 o 
  -3  -1   6      239.75      235.38      8.87 o 
  -2  -1   6       23.63       18.91      7.06 o 
  -1  -1   6       35.25       43.11      4.41 o 
   0  -1   6      235.46      239.56      6.74 o 
   1  -1   6       23.83       17.98      3.06 o 
   2  -1   6      626.05      612.67      9.77 o 
   3  -1   6       10.42        9.08      6.59 o 
   4  -1   6        2.69        8.91      5.95 o 
   5  -1   6      106.62      106.86      8.31 o 
   6  -1   6        0.06       -6.76      6.76 o 
   7  -1   6        5.42       22.08     11.91 o 
  -5   0   6        5.16        5.67     14.89 o 
  -4   0   6       15.03        2.23     10.69 o 
  -3   0   6        7.18        6.76      7.09 o 
  -2   0   6        3.31        7.99      6.09 o 
  -1   0   6     1059.67     1042.71      7.27 o 
   0   0   6        4.97        3.15      3.79 o 
   1   0   6        2.13       -0.87      1.93 o 
   2   0   6      219.07      209.35      7.17 o 
   3   0   6      581.73      573.80      8.41 o 
   4   0   6      364.15      364.34      9.52 o 
   5   0   6        4.15       -0.94      4.84 o 
   6   0   6        5.14       16.15     10.61 o 
   7   0   6        5.54       11.84     18.19 o 
  -5   1   6        1.70        0.37     16.03 o 
  -4   1   6        0.34        0.05      6.30 o 
  -3   1   6      156.34      151.95      7.17 o 
  -2   1   6      676.82      657.70     24.57 o 
  -1   1   6        2.87        3.98      4.59 o 
   0   1   6       31.34       39.95      3.95 o 
   1   1   6       75.56       77.22      5.61 o 
   2   1   6     1142.32     1106.51     10.51 o 
   3   1   6      717.74      704.98      8.57 o 
   4   1   6      129.69      119.44      6.53 o 
   5   1   6       23.32       19.00      9.37 o 
   6   1   6        8.88       11.79     10.25 o 
   7   1   6        1.72       -2.99    127.20 o 
  -5   2   6       25.29       28.73     15.58 o 
  -4   2   6       62.35       50.33      9.67 o 
  -3   2   6      138.94      137.52      7.15 o 
  -2   2   6       34.79       29.14      4.83 o 
  -1   2   6       32.85       22.06      5.83 o 
   0   2   6      126.64      107.37      9.20 o 
   1   2   6     1162.37     1147.68     20.87 o 
   2   2   6      541.02      528.53      7.23 o 
   3   2   6      368.96      343.65      6.95 o 
   4   2   6        4.10       -3.11      4.97 o 
   5   2   6       98.76       86.31      9.29 o 
   6   2   6       11.31        8.40     15.53 o 
   7   2   6       23.47       30.03     12.13 o 
  -5   3   6        1.24        7.85     14.13 o 
  -4   3   6        1.01       -6.02      8.23 o 
  -3   3   6        2.68       -1.48      3.39 o 
  -2   3   6       77.89       69.28      5.44 o 
  -1   3   6     1363.47     1367.40     45.33 o 
   0   3   6      117.32      125.73      6.69 o 
   1   3   6      568.87      549.92      9.44 o 
   2   3   6      499.26      481.24     11.05 o 
   3   3   6      659.13      683.00     22.29 o 
   4   3   6     1152.45     1105.72     13.43 o 
   5   3   6        0.64       -5.57      7.92 o 
   6   3   6       46.36       50.31     11.16 o 
   7   3   6        0.73       13.15     12.37 o 
  -5   4   6        0.56       -3.77     21.04 o 
  -4   4   6        3.50        4.86      8.96 o 
  -3   4   6       94.62       92.27     14.03 o 
  -2   4   6      418.47      430.80      7.73 o 
  -1   4   6       53.53       49.51      3.94 o 
   0   4   6       10.59        7.80      4.61 o 
   1   4   6       56.72       52.06      4.78 o 
   2   4   6     1105.41     1078.91     17.72 o 
   3   4   6     1566.02     1486.46     10.35 o 
   4   4   6       76.46       67.55      8.00 o 
   5   4   6       38.18       37.09      7.85 o 
   6   4   6        0.32       -5.02      5.02 o 
   7   4   6        5.57        9.87     10.36 o 
  -5   5   6        7.37       22.91     16.22 o 
  -4   5   6       75.37       68.87     14.98 o 
  -3   5   6        1.27       -6.30     11.19 o 
  -2   5   6        9.15       10.61      5.72 o 
  -1   5   6      166.00      170.55      5.78 o 
   0   5   6      400.38      372.96      5.12 o 
   1   5   6      488.44      465.81      6.01 o 
   2   5   6      683.18      651.42      7.10 o 
   3   5   6       22.89       20.04      4.84 o 
   4   5   6       16.99       15.93      5.84 o 
   5   5   6        0.72       -0.24      3.15 o 
   6   5   6       56.91       73.62     10.69 o 
   7   5   6        3.09      -13.48     18.69 o 
  -5   6   6       13.08       14.56     17.72 o 
  -4   6   6       38.34       38.97     15.09 o 
  -3   6   6       48.26       25.92     13.81 o 
  -2   6   6      390.73      404.09     13.28 o 
  -1   6   6      654.88      654.81     12.79 o 
   0   6   6      412.30      421.00      7.22 o 
   1   6   6      169.23      166.85      5.33 o 
   2   6   6      380.24      369.66      6.57 o 
   3   6   6     1082.78     1030.79     13.84 o 
   4   6   6       10.11       10.01      6.10 o 
   5   6   6       48.82       55.76      7.02 o 
   6   6   6       38.98       47.37      9.78 o 
  -5   7   6        1.94       13.99     18.05 o 
  -4   7   6       15.15       39.26     15.62 o 
  -3   7   6      307.71      341.66     18.07 o 
  -2   7   6       46.91       48.56      6.95 o 
  -1   7   6       64.64       66.65      6.99 o 
   0   7   6       56.54       53.51      5.88 o 
   1   7   6      144.91      165.24      6.59 o 
   2   7   6     1072.64     1052.68     14.48 o 
   3   7   6      353.67      327.82     11.20 o 
   4   7   6       22.22       15.42      7.17 o 
   5   7   6       32.34       29.39      7.33 o 
   6   7   6        0.99       -7.52     10.47 o 
  -5   8   6        0.05        5.42     17.70 o 
  -4   8   6       85.90       82.15     15.14 o 
  -3   8   6        5.21        4.29     12.67 o 
  -2   8   6       60.70       49.53      6.43 o 
  -1   8   6      244.78      264.96      7.53 o 
   0   8   6      278.11      273.86      7.25 o 
   1   8   6      238.57      261.22      9.00 o 
   2   8   6      437.85      421.53     10.50 o 
   3   8   6       83.08       86.13      8.67 o 
   4   8   6        4.96        5.37      8.49 o 
   5   8   6        1.72        0.38      9.08 o 
   6   8   6       48.79       68.16     11.61 o 
  -4   9   6        4.89        2.44     16.04 o 
  -3   9   6       11.21        8.21     14.61 o 
  -2   9   6      162.12      177.82      8.35 o 
  -1   9   6      374.35      353.58     11.09 o 
   0   9   6       21.28       22.07      6.83 o 
   1   9   6      258.64      253.49      9.53 o 
   2   9   6      241.84      236.01      9.73 o 
   3   9   6      187.57      198.34     10.18 o 
   4   9   6       13.85       12.02      7.46 o 
   5   9   6       62.84       69.92      9.02 o 
  -4  10   6        0.62       -9.38     13.38 o 
  -3  10   6       49.65       62.16     15.56 o 
  -2  10   6        4.83       -0.81      5.05 o 
  -1  10   6        6.13        9.23      7.74 o 
   0  10   6       47.04       34.81     10.55 o 
   1  10   6      101.13      118.54     18.54 o 
   2  10   6      538.01      564.45     12.32 o 
   3  10   6       86.73       88.28     10.12 o 
   4  10   6       11.63        6.16     12.38 o 
   5  10   6        3.22        8.58     11.08 o 
  -3  11   6        6.84        2.41     15.54 o 
  -2  11   6        9.56       16.62     10.86 o 
  -1  11   6       95.69      112.08     11.71 o 
   0  11   6        3.66       -3.49      7.67 o 
   1  11   6      484.44      480.58     22.79 o 
   2  11   6       99.77       91.85     12.40 o 
   3  11   6       21.42       18.13     10.21 o 
   4  11   6       32.86       31.60     14.31 o 
  -2  12   6      157.74      172.88     17.48 o 
  -1  12   6        1.73        9.67     13.23 o 
   0  12   6       76.87       68.90     13.98 o 
   1  12   6       44.54       37.87     12.56 o 
   2  12   6       94.91      103.79     13.74 o 
   3  12   6      192.22      191.14     15.15 o 
  -1  13   6        0.92       -8.73     11.09 o 
   0  13   6        0.32       -3.57     16.61 o 
   1  13   6       93.48       91.44     14.07 o 
   2  13   6      188.13      196.64     23.91 o 
   0  -8   7       49.30       50.95     24.10 o 
   1  -8   7        4.53        1.58      4.87 o 
   2  -8   7       16.91        2.87      6.08 o 
  -1  -7   7      101.74      126.65     15.50 o 
   0  -7   7        0.44       -3.03     13.92 o 
   1  -7   7       12.00        5.99      9.82 o 
   2  -7   7      213.64      232.05     11.46 o 
   3  -7   7       18.61       10.53      7.48 o 
   4  -7   7       19.79       51.69     18.86 o 
  -2  -6   7       26.39       34.45     14.86 o 
  -1  -6   7       12.33       18.10     14.04 o 
   0  -6   7       27.29       24.09     13.51 o 
   1  -6   7      185.57      198.20     22.41 o 
   2  -6   7       71.61       69.44      9.93 o 
   3  -6   7       10.54       14.24      9.17 o 
   4  -6   7        0.27       16.13     19.04 o 
  -3  -5   7        0.13        4.50     11.20 o 
  -2  -5   7       85.36       88.63     14.36 o 
  -1  -5   7        0.18        2.64     13.73 o 
   0  -5   7      135.33      144.37     22.22 o 
   1  -5   7      106.85      105.00      9.03 o 
   2  -5   7       10.39        9.73      8.51 o 
   3  -5   7        5.32       -1.01      9.12 o 
   4  -5   7        6.03       -7.68      8.70 o 
   5  -5   7        6.01        1.27     17.94 o 
  -4  -4   7        0.20       -5.21     25.21 o 
  -3  -4   7       21.46       30.30     10.22 o 
  -2  -4   7       70.69       53.04     10.48 o 
  -1  -4   7       58.44       62.70     15.51 o 
   0  -4   7       72.80       79.08      8.24 o 
   1  -4   7       48.53       61.42      8.01 o 
   2  -4   7       98.43      114.33     12.60 o 
   3  -4   7        2.08       -6.70     11.86 o 
   4  -4   7      120.37      147.27     15.07 o 
   5  -4   7        8.26       10.15     11.31 o 
   6  -4   7        1.18        1.44     14.82 o 
  -4  -3   7        3.56        9.30     18.14 o 
  -3  -3   7       54.00       30.51      9.50 o 
  -2  -3   7       15.42        7.50      8.66 o 
  -1  -3   7       24.46       18.25     10.84 o 
   0  -3   7        5.26       14.70      7.39 o 
   1  -3   7      729.98      770.72     11.43 o 
   2  -3   7       13.80       10.57      9.14 o 
   3  -3   7      140.48      154.74     10.17 o 
   4  -3   7       19.86       22.94     14.14 o 
   5  -3   7       26.80       35.78     11.55 o 
   6  -3   7        7.47       19.64     12.15 o 
  -4  -2   7        0.68        8.24     17.70 o 
  -3  -2   7       13.91       16.47      8.84 o 
  -2  -2   7      288.62      313.42      9.87 o 
  -1  -2   7       16.84       16.01      7.72 o 
   0  -2   7     1469.62     1483.95     40.87 o 
   1  -2   7       97.83      109.57      8.59 o 
   2  -2   7       29.69       22.59      8.39 o 
   3  -2   7       26.48       20.01      7.82 o 
   4  -2   7      141.69      157.42      9.38 o 
   5  -2   7      155.96      152.24     15.37 o 
   6  -2   7       16.49        3.74     16.56 o 
  -5  -1   7        1.58       -6.90     19.29 o 
  -4  -1   7       14.55       29.85     16.67 o 
  -3  -1   7      181.67      189.72      9.33 o 
  -2  -1   7        1.68       -3.99      6.12 o 
  -1  -1   7      357.52      356.47      8.26 o 
   0  -1   7        3.82        5.21      5.85 o 
   1  -1   7      298.88      299.78      8.66 o 
   2  -1   7       69.39       76.24      7.68 o 
   3  -1   7       66.09       66.24      7.95 o 
   4  -1   7      445.64      447.50     10.71 o 
   5  -1   7       11.14       18.61      8.40 o 
   6  -1   7        1.46        4.07     15.27 o 
  -5   0   7        8.82       10.91     19.93 o 
  -4   0   7       11.82       28.66     16.54 o 
  -3   0   7       12.07        4.15      4.53 o 
  -2   0   7        0.76        0.10      6.87 o 
  -1   0   7       27.51       26.15      4.59 o 
   0   0   7      686.98      665.71      7.32 o 
   1   0   7       84.34       83.00      6.71 o 
   2   0   7        1.02       -1.81      5.33 o 
   3   0   7      216.04      222.38      7.69 o 
   4   0   7       36.72       29.27      6.67 o 
   5   0   7       54.05       57.20     10.79 o 
   6   0   7        5.65       17.82     11.23 o 
   7   0   7        1.69        0.50     15.46 o 
  -5   1   7        1.50       -3.93     10.01 o 
  -4   1   7       12.41       16.55     12.88 o 
  -3   1   7      115.96      140.76     11.40 o 
  -2   1   7       46.33       59.74      6.61 o 
  -1   1   7      472.35      467.89     12.39 o 
   0   1   7      332.18      323.46      5.76 o 
   1   1   7      539.11      531.72      5.80 o 
   2   1   7        7.58        3.31      8.24 o 
   3   1   7       14.84       10.56      6.11 o 
   4   1   7      541.68      539.55     20.94 o 
   5   1   7       83.17       87.55     10.20 o 
   6   1   7        1.97        2.91     10.73 o 
   7   1   7        3.71       18.19     12.14 o 
  -5   2   7       13.92        7.20     17.36 o 
  -4   2   7      109.78      128.09     10.64 o 
  -3   2   7        2.52        0.24      4.36 o 
  -2   2   7       74.33       58.61      5.66 o 
  -1   2   7      223.16      202.55      6.46 o 
   0   2   7      210.25      224.57     10.87 o 
   1   2   7      322.32      321.05     13.19 o 
   2   2   7      112.16      114.25      5.94 o 
   3   2   7      457.44      446.42      8.36 o 
   4   2   7      439.55      449.73      9.20 o 
   5   2   7       33.59       23.82     12.82 o 
   6   2   7       11.30       20.95     15.80 o 
   7   2   7        4.06        1.89     17.84 o 
  -5   3   7       30.26       15.03     15.95 o 
  -4   3   7        3.21       10.69     10.56 o 
  -3   3   7       23.28       18.11      6.60 o 
  -2   3   7        4.24        3.12      3.55 o 
  -1   3   7       21.72       17.37      6.95 o 
   0   3   7      999.93      979.91     13.56 o 
   1   3   7     1255.69     1181.15      9.88 o 
   2   3   7       18.20        9.53      5.22 o 
   3   3   7      219.90      215.29      6.42 o 
   4   3   7        9.76       -2.03      7.45 o 
   5   3   7       32.26       59.47     14.48 o 
   6   3   7       39.87       44.47     16.49 o 
   7   3   7        1.54        1.91     18.93 o 
  -5   4   7        0.55      -13.69     13.69 o 
  -4   4   7       11.06        5.94     10.99 o 
  -3   4   7        3.85       -1.60     24.22 o 
  -2   4   7       12.24       13.24      7.26 o 
  -1   4   7      777.54      777.43     11.66 o 
   0   4   7     2066.05     2122.13     45.81 o 
   1   4   7       22.52       24.46      5.02 o 
   2   4   7      112.45      105.16      6.10 o 
   3   4   7        1.52       -3.62      4.51 o 
   4   4   7       78.49      101.63      8.94 o 
   5   4   7      130.49      139.36     11.36 o 
   6   4   7        2.77        5.37     11.44 o 
   7   4   7        3.58       11.00     18.78 o 
  -5   5   7        0.31        8.16     16.02 o 
  -4   5   7        2.68        0.97     10.42 o 
  -3   5   7        6.62       17.75     14.69 o 
  -2   5   7      574.28      549.55     11.34 o 
  -1   5   7       71.28       88.31      6.66 o 
   0   5   7        5.90       -2.90      5.36 o 
   1   5   7      587.48      577.31      9.21 o 
   2   5   7       18.98       18.20      4.92 o 
   3   5   7       54.06       46.78      5.50 o 
   4   5   7      456.79      433.64      9.68 o 
   5   5   7        3.41       -3.38     10.33 o 
   6   5   7       41.19       30.57     11.90 o 
  -5   6   7       18.65       11.73     18.08 o 
  -4   6   7        1.69       -5.76     34.75 o 
  -3   6   7       91.31       82.99     15.49 o 
  -2   6   7      188.18      182.15     17.46 o 
  -1   6   7      243.63      256.75      8.38 o 
   0   6   7      972.01      953.90     10.26 o 
   1   6   7      211.14      192.14      5.72 o 
   2   6   7       63.69       62.37      5.50 o 
   3   6   7      162.24      151.63      6.34 o 
   4   6   7       10.40       13.99      7.12 o 
   5   6   7      341.28      339.88     10.18 o 
   6   6   7        0.75       -8.22      8.22 o 
  -4   7   7        2.37        3.91     17.01 o 
  -3   7   7      186.56      192.62     17.37 o 
  -2   7   7      182.69      191.26     10.93 o 
  -1   7   7      888.72      903.02     18.98 o 
   0   7   7      707.46      735.30     15.37 o 
   1   7   7        4.33        7.65      5.31 o 
   2   7   7       83.77       73.63      6.09 o 
   3   7   7      132.45      130.22      8.01 o 
   4   7   7      378.86      399.86     11.09 o 
   5   7   7       50.36       49.89      9.10 o 
   6   7   7        0.12        9.32     10.29 o 
  -4   8   7       72.18       94.24     12.71 o 
  -3   8   7       26.77        6.91     15.25 o 
  -2   8   7       86.45       96.03      8.08 o 
  -1   8   7       81.53       78.04      7.96 o 
   0   8   7        3.58        1.60      5.93 o 
   1   8   7      212.89      219.34      7.80 o 
   2   8   7        8.40       12.82      8.08 o 
   3   8   7      107.33      107.82     10.25 o 
   4   8   7      152.37      145.53      9.35 o 
   5   8   7       17.45       16.49      9.25 o 
   6   8   7       13.19       16.16     11.13 o 
  -4   9   7        0.78       12.18     15.69 o 
  -3   9   7        5.12        1.62     14.52 o 
  -2   9   7        1.08        6.21      7.47 o 
  -1   9   7        1.89        5.81      8.55 o 
   0   9   7      198.34      203.31      8.12 o 
   1   9   7        9.45        5.20      8.36 o 
   2   9   7       24.48       26.41      8.57 o 
   3   9   7      103.15      101.38      9.68 o 
   4   9   7       96.08       81.30     10.33 o 
   5   9   7       85.36       82.59      8.93 o 
  -4  10   7        0.11        4.26     18.15 o 
  -3  10   7        0.46       -2.31     21.63 o 
  -2  10   7       13.60       21.57      8.02 o 
  -1  10   7      234.96      234.22      9.29 o 
   0  10   7       28.45       25.24     10.52 o 
   1  10   7        8.42        1.10      7.38 o 
   2  10   7        2.67       -8.93      8.93 o 
   3  10   7      138.99      113.17     10.49 o 
   4  10   7      223.61      229.48     13.02 o 
   5  10   7       44.33       32.90     11.51 o 
  -3  11   7        9.20        6.41     16.67 o 
  -2  11   7       89.78       80.91     11.91 o 
  -1  11   7        1.28       -5.55      9.65 o 
   0  11   7       36.24       50.38     11.50 o 
   1  11   7      122.88      127.01     12.69 o 
   2  11   7       17.43       15.89      9.73 o 
   3  11   7      187.83      178.55     11.36 o 
   4  11   7       51.14       47.25     11.67 o 
  -2  12   7       28.65       23.01     12.12 o 
  -1  12   7       53.63       52.56     12.13 o 
   0  12   7      130.98      121.24     13.22 o 
   1  12   7        2.48       -8.18      8.89 o 
   2  12   7       64.63       65.73     13.38 o 
   3  12   7        8.94       -7.65      8.84 o 
  -1  13   7       20.21        8.15     13.02 o 
   0  13   7        8.79       12.68     12.98 o 
   1  13   7        1.68       -7.17      8.66 o 
   2  13   7       26.03       24.40     21.98 o 
   1  -7   8      102.10      102.81      9.79 o 
   2  -7   8        0.22       -6.42      9.05 o 
  -1  -6   8        7.88        5.31     14.95 o 
   0  -6   8        0.22       -1.05     13.34 o 
   1  -6   8        2.42       -3.18     18.83 o 
   2  -6   8        1.83        4.22     11.26 o 
   3  -6   8       47.90       48.26     10.84 o 
   4  -6   8        5.10       22.28     14.81 o 
  -2  -5   8        8.74       -6.45     21.67 o 
  -1  -5   8       21.11       33.62     21.08 o 
   0  -5   8        1.04       -0.99     13.53 o 
   1  -5   8        4.06        5.29      8.00 o 
   2  -5   8       76.82       77.11      9.80 o 
   3  -5   8        6.67       14.60     10.14 o 
   4  -5   8        0.40       12.36     18.10 o 
  -3  -4   8        0.90        2.76     14.15 o 
  -2  -4   8       48.24       49.04     13.48 o 
  -1  -4   8      133.96      147.85     13.72 o 
   0  -4   8        6.87        7.83      8.42 o 
   1  -4   8       62.82       63.67      8.98 o 
   2  -4   8       26.06       12.43      8.83 o 
   3  -4   8       59.87       61.18     10.64 o 
   4  -4   8       19.81       18.37     16.38 o 
   5  -4   8        5.74       -8.79    228.88 o 
  -3  -3   8       96.25       81.81     10.83 o 
  -2  -3   8      185.74      198.60     13.64 o 
  -1  -3   8       39.43       27.91     11.96 o 
   0  -3   8        0.04        4.13     13.10 o 
   1  -3   8       13.34        3.06      3.91 o 
   2  -3   8        4.94       19.02      9.28 o 
   3  -3   8      215.82      236.53     19.42 o 
   4  -3   8        4.84       18.68     16.15 o 
   5  -3   8       15.69       25.44     16.49 o 
  -4  -2   8       28.51       10.40     18.25 o 
  -3  -2   8       68.12       71.35      9.99 o 
  -2  -2   8        2.17        0.13      3.05 o 
  -1  -2   8       23.78       32.29     13.75 o 
   0  -2   8      100.53      121.87      9.67 o 
   1  -2   8        1.50        8.24      7.51 o 
   2  -2   8      253.74      254.15     20.02 o 
   3  -2   8        5.07       -2.54      4.79 o 
   4  -2   8        4.48        6.17      9.51 o 
   5  -2   8       33.18       10.44     16.15 o 
   6  -2   8        0.10       12.50     17.53 o 
  -4  -1   8        1.06        0.11      0.29 o 
  -3  -1   8       13.88       19.96      8.88 o 
  -2  -1   8       41.01       65.06      8.74 o 
  -1  -1   8      305.81      335.27     12.12 o 
   0  -1   8       68.85       63.83      7.14 o 
   1  -1   8       88.43       88.61      8.45 o 
   2  -1   8      122.98      135.47      8.53 o 
   3  -1   8      168.24      180.88      9.46 o 
   4  -1   8      190.30      179.71     10.13 o 
   5  -1   8        6.47       14.05     15.31 o 
   6  -1   8       35.26       61.12     12.94 o 
  -4   0   8        2.57        0.67      6.88 o 
  -3   0   8       51.23       63.66      9.28 o 
  -2   0   8       31.42       34.49      7.21 o 
  -1   0   8      197.06      169.83      7.55 o 
   0   0   8       19.32       16.01      6.34 o 
   1   0   8       58.97       48.69      7.86 o 
   2   0   8      282.27      297.84     15.45 o 
   3   0   8      368.58      376.41     10.49 o 
   4   0   8       19.22       13.80      7.30 o 
   5   0   8        5.83        5.61     10.27 o 
   6   0   8        0.15        6.86     15.58 o 
  -5   1   8        1.26        2.84      8.45 o 
  -4   1   8       38.59       38.59     11.02 o 
  -3   1   8        6.52        4.49      8.76 o 
  -2   1   8        1.71       -2.08      9.99 o 
  -1   1   8      249.41      266.84      8.33 o 
   0   1   8        0.61       -3.64      5.20 o 
   1   1   8      443.82      460.04     10.13 o 
   2   1   8      279.82      278.55      9.27 o 
   3   1   8        2.49       -4.45      4.45 o 
   4   1   8       59.76       55.98      7.44 o 
   5   1   8        3.60       -1.32      8.42 o 
   6   1   8       36.46       47.34     11.92 o 
  -5   2   8        6.07       14.80     19.67 o 
  -4   2   8        0.07        9.16     10.86 o 
  -3   2   8        7.15        0.49      6.81 o 
  -2   2   8      136.28      148.45      6.75 o 
  -1   2   8       60.00       71.45      6.53 o 
   0   2   8      518.05      485.35     14.77 o 
   1   2   8      158.41      158.11      9.37 o 
   2   2   8      375.51      370.39      9.83 o 
   3   2   8      622.95      628.41      9.86 o 
   4   2   8      113.10       96.28      7.56 o 
   5   2   8       47.64       52.75     11.46 o 
   6   2   8       29.94       45.47     12.19 o 
  -5   3   8        0.12       -9.06     24.06 o 
  -4   3   8        1.60        2.05     15.93 o 
  -3   3   8        8.35        9.46      9.84 o 
  -2   3   8       16.07       17.45      6.69 o 
  -1   3   8      245.51      227.07     11.49 o 
   0   3   8       72.00       63.34      7.93 o 
   1   3   8      107.30       96.83      7.97 o 
   2   3   8      455.86      444.42      8.25 o 
   3   3   8      604.93      581.98     15.39 o 
   4   3   8        4.84        3.87      8.66 o 
   5   3   8       27.48       19.08     15.32 o 
   6   3   8        0.44       -5.34      8.35 o 
  -5   4   8        5.77       14.22     20.19 o 
  -4   4   8        9.26       -3.72      7.38 o 
  -3   4   8        0.28       -5.63      7.83 o 
  -2   4   8       19.13       17.93      8.35 o 
  -1   4   8      269.36      271.16      9.70 o 
   0   4   8       50.03       47.35      7.97 o 
   1   4   8      311.11      303.74      7.32 o 
   2   4   8      676.02      647.06     11.14 o 
   3   4   8       11.54        9.83      6.49 o 
   4   4   8        0.91        1.19      8.17 o 
   5   4   8        1.76        4.08     14.29 o 
   6   4   8       29.00       26.09     11.76 o 
  -4   5   8        4.64       10.82     11.36 o 
  -3   5   8       49.21       35.68     15.70 o 
  -2   5   8       83.27       86.00      9.11 o 
  -1   5   8      116.10      129.79      7.47 o 
   0   5   8      695.15      680.97      9.21 o 
   1   5   8      134.25      134.07      5.86 o 
   2   5   8      262.94      270.50      9.45 o 
   3   5   8      187.33      191.09      9.69 o 
   4   5   8        3.05        5.13      7.39 o 
   5   5   8      166.19      170.62      9.38 o 
   6   5   8       27.44       12.46     12.18 o 
  -4   6   8       10.78       14.70     17.69 o 
  -3   6   8       59.82       52.99     16.12 o 
  -2   6   8        0.79        4.24     10.14 o 
  -1   6   8      206.08      215.54      8.50 o 
   0   6   8      126.91      129.46      9.24 o 
   1   6   8      209.91      222.68      7.17 o 
   2   6   8      612.90      590.56      8.23 o 
   3   6   8      152.94      130.35      7.78 o 
   4   6   8       61.12       51.04      7.94 o 
   5   6   8        1.40        4.14      8.70 o 
   6   6   8       10.38        9.70     12.35 o 
  -4   7   8       44.86       39.79     18.50 o 
  -3   7   8        6.18       18.38     15.68 o 
  -2   7   8       51.62       45.70      9.24 o 
  -1   7   8      380.82      378.04     14.41 o 
   0   7   8        2.27        4.34      7.39 o 
   1   7   8      859.07      825.02     11.05 o 
   2   7   8      175.15      159.05      6.75 o 
   3   7   8       16.38       13.98      7.26 o 
   4   7   8       35.13       38.27      8.34 o 
   5   7   8       31.90       34.18      8.83 o 
   6   7   8       62.88       77.83     14.13 o 
  -4   8   8        9.87       14.05     17.77 o 
  -3   8   8       28.61       25.63     18.87 o 
  -2   8   8      161.05      169.43     11.16 o 
  -1   8   8       29.65       29.10      7.92 o 
   0   8   8      219.71      219.27      9.55 o 
   1   8   8       47.15       40.27      7.20 o 
   2   8   8      265.96      261.44     12.62 o 
   3   8   8       70.63       80.39      8.13 o 
   4   8   8       28.78       15.28      8.72 o 
   5   8   8       75.36       88.57     10.27 o 
   6   8   8       15.45       22.18     20.46 o 
  -4   9   8        0.19        7.28     17.13 o 
  -3   9   8       10.97        9.01     17.52 o 
  -2   9   8        1.77       23.54     17.52 o 
  -1   9   8        0.41        1.41      9.28 o 
   0   9   8       14.06       16.47      7.13 o 
   1   9   8      202.87      199.89      9.64 o 
   2   9   8      223.06      236.59     10.52 o 
   3   9   8        7.92        4.39      7.91 o 
   4   9   8        6.77        3.41      9.21 o 
   5   9   8       11.03        8.97     10.16 o 
  -3  10   8        1.22        8.27     16.14 o 
  -2  10   8       51.61       40.84     13.82 o 
  -1  10   8        0.01        1.93      7.97 o 
   0  10   8      106.47      116.29     11.71 o 
   1  10   8      402.21      411.91     11.53 o 
   2  10   8       70.13       55.62      9.64 o 
   3  10   8       26.47       15.34      9.97 o 
   4  10   8        0.54        2.95      9.86 o 
   5  10   8        5.40        6.57     11.00 o 
  -3  11   8       18.82       11.29     16.81 o 
  -2  11   8       21.77       18.37     11.47 o 
  -1  11   8        4.61        6.62     10.65 o 
   0  11   8      159.45      141.15     12.63 o 
   1  11   8       30.65       28.09     11.83 o 
   2  11   8       93.18      101.64     10.58 o 
   3  11   8       78.28       83.62     11.32 o 
   4  11   8        7.31       12.56     11.56 o 
  -2  12   8        0.89      -11.23     13.73 o 
  -1  12   8        7.51       14.79     11.72 o 
   0  12   8        3.27       -1.48     11.73 o 
   1  12   8      134.76      131.64     13.74 o 
   2  12   8      187.54      182.13     14.50 o 
   3  12   8        1.06       -6.69     10.81 o 
   0  13   8      116.26      108.84     16.12 o 
   1  13   8      128.14      110.43     23.31 o 
   1  -6   9        0.28       -2.62     11.73 o 
   2  -6   9        0.78        3.06      8.82 o 
  -1  -5   9        9.67       18.03     15.53 o 
   0  -5   9       14.25       18.51     16.96 o 
   1  -5   9       13.83       25.59     10.74 o 
   2  -5   9        6.17        1.70     13.40 o 
   3  -5   9       16.01       24.30     10.56 o 
   4  -5   9        5.96        8.98     11.88 o 
  -2  -4   9        0.09       -1.64     16.39 o 
  -1  -4   9        4.76       12.91     13.83 o 
   0  -4   9       77.80       75.08     13.97 o 
   1  -4   9       72.96       79.61      9.82 o 
   2  -4   9       11.17        5.47      7.73 o 
   3  -4   9        2.32      -11.56     11.56 o 
   4  -4   9        0.20       -8.71     11.68 o 
  -3  -3   9        0.50        6.90     22.54 o 
  -2  -3   9       54.64       74.58     24.14 o 
  -1  -3   9      142.57      155.51     14.08 o 
   0  -3   9      130.52      107.98     13.95 o 
   1  -3   9       25.22       24.43      9.08 o 
   2  -3   9        1.33       -6.80      6.80 o 
   3  -3   9        3.48       -3.30     11.19 o 
   4  -3   9       91.09      103.06     18.11 o 
   5  -3   9       43.22       42.57     19.10 o 
  -3  -2   9       49.11       55.77     13.65 o 
  -2  -2   9       29.76       13.27     12.40 o 
  -1  -2   9        1.71        0.16     13.16 o 
   0  -2   9       11.76        3.76     13.75 o 
   1  -2   9       11.55       14.32      8.27 o 
   2  -2   9       67.15       78.75     10.05 o 
   3  -2   9      123.33      132.44     11.12 o 
   4  -2   9       85.18       90.30     10.97 o 
   5  -2   9        0.66        5.62     17.99 o 
  -3  -1   9        0.69        3.71      9.65 o 
  -2  -1   9        0.42        1.17      9.90 o 
  -1  -1   9        2.67        8.03      9.93 o 
   0  -1   9       46.54       53.64      7.13 o 
   1  -1   9      227.45      237.66     10.22 o 
   2  -1   9      155.81      152.90      9.87 o 
   3  -1   9       19.07       16.24      9.48 o 
   4  -1   9        2.26       11.18      9.88 o 
   5  -1   9       19.44       19.36     14.64 o 
   6  -1   9       10.84       -5.06     18.89 o 
  -4   0   9        0.12        6.07     12.30 o 
  -3   0   9        0.07       -1.25     13.01 o 
  -2   0   9        1.15       -3.89      6.45 o 
  -1   0   9      218.26      243.48     18.11 o 
   0   0   9      171.04      172.18      7.96 o 
   1   0   9       54.47       47.12     10.92 o 
   2   0   9       15.74        4.25      9.11 o 
   3   0   9       21.03       15.96      9.17 o 
   4   0   9      201.02      212.02     10.65 o 
   5   0   9       11.82       -2.99     13.82 o 
   6   0   9        1.71        0.09      4.69 o 
  -4   1   9        9.30       16.63     12.40 o 
  -3   1   9        4.55       -1.33      8.78 o 
  -2   1   9      101.96       83.86      8.16 o 
  -1   1   9        2.58       -2.95     10.22 o 
   0   1   9       10.57        7.64      7.12 o 
   1   1   9      320.13      330.49     10.46 o 
   2   1   9       21.51       23.16      8.51 o 
   3   1   9      222.94      229.07     10.37 o 
   4   1   9       96.42      103.29      8.46 o 
   5   1   9        0.37       -6.61      9.89 o 
   6   1   9       12.65        2.77      7.08 o 
  -4   2   9        7.03       -2.70     12.56 o 
  -3   2   9        1.92        5.95     10.60 o 
  -2   2   9       26.65       22.88      6.80 o 
  -1   2   9      133.37      129.96      7.36 o 
   0   2   9      821.55      829.17     18.76 o 
   1   2   9       15.39       22.47      8.24 o 
   2   2   9       49.49       56.52      8.41 o 
   3   2   9      138.77      137.63      8.00 o 
   4   2   9        7.07        4.54      9.61 o 
   5   2   9      150.85      161.56     12.90 o 
   6   2   9        1.98       -4.81      9.80 o 
  -4   3   9        0.36       11.63     12.10 o 
  -3   3   9        7.77       13.32     10.36 o 
  -2   3   9       98.47       93.54      7.46 o 
  -1   3   9      373.76      395.66     10.59 o 
   0   3   9      129.02      137.38     10.09 o 
   1   3   9        2.50        2.14     10.81 o 
   2   3   9        9.20        7.77      8.39 o 
   3   3   9        6.46        0.48      4.95 o 
   4   3   9      184.81      194.13     10.41 o 
   5   3   9        1.48      -10.23     17.34 o 
   6   3   9        0.15       -3.55    498.36 o 
  -4   4   9        9.91       27.24     12.53 o 
  -3   4   9       30.04       16.83     11.29 o 
  -2   4   9       24.39       20.33      9.04 o 
  -1   4   9        4.69        6.63      7.02 o 
   0   4   9       10.32        5.43      9.16 o 
   1   4   9       52.12       62.71     14.63 o 
   2   4   9       30.67       27.84      6.92 o 
   3   4   9      113.84      108.67      7.09 o 
   4   4   9       51.37       55.16      9.41 o 
   5   4   9        9.24        1.56     15.39 o 
   6   4   9        0.43       14.62     17.30 o 
  -4   5   9       16.15        8.15     17.65 o 
  -3   5   9        3.66        3.08     16.45 o 
  -2   5   9       10.44        2.48      7.05 o 
  -1   5   9       79.38       71.62      9.53 o 
   0   5   9      404.77      401.39     19.71 o 
   1   5   9       30.71       26.22      9.02 o 
   2   5   9      253.15      248.20      8.27 o 
   3   5   9       71.73       76.15      9.02 o 
   4   5   9       87.40       94.77     19.70 o 
   5   5   9      101.35      117.74      9.17 o 
   6   5   9        0.01        8.94     15.52 o 
  -4   6   9        1.20       -3.84     10.22 o 
  -3   6   9        0.10       -4.71    295.91 o 
  -2   6   9       22.89       31.13      9.29 o 
  -1   6   9      719.81      732.80     28.84 o 
   0   6   9        1.29        5.87      9.34 o 
   1   6   9       16.81       18.14      7.32 o 
   2   6   9        6.39        7.19      6.27 o 
   3   6   9      187.53      211.04     17.90 o 
   4   6   9      251.37      275.79     10.87 o 
   5   6   9       18.12       11.18      8.81 o 
   6   6   9       16.51       18.69     13.35 o 
  -4   7   9       37.32       32.33     18.96 o 
  -3   7   9        7.64       -7.63     10.92 o 
  -2   7   9      206.82      206.59     11.15 o 
  -1   7   9       57.44       53.08      7.85 o 
   0   7   9       68.88       83.52      8.41 o 
   1   7   9      141.13      131.28      8.07 o 
   2   7   9       18.30       10.31      9.35 o 
   3   7   9      179.79      188.68      8.64 o 
   4   7   9       75.95       72.32     11.64 o 
   5   7   9        0.48       -6.72      7.58 o 
   6   7   9       41.36       47.21     14.60 o 
  -4   8   9        8.67        2.64    103.76 o 
  -3   8   9        4.17      -13.06     13.06 o 
  -2   8   9       24.06       33.80     10.61 o 
  -1   8   9       91.36       96.13      8.61 o 
   0   8   9       78.68       77.07     11.47 o 
   1   8   9       11.72       12.67      7.09 o 
   2   8   9       94.73       81.80      8.18 o 
   3   8   9       90.69       71.82      8.52 o 
   4   8   9       79.69       89.04      9.15 o 
   5   8   9      118.20      113.91     10.36 o 
  -3   9   9        2.38      -14.46     30.34 o 
  -2   9   9       47.49       44.48     11.50 o 
  -1   9   9        1.42        1.38      4.91 o 
   0   9   9        0.86       -5.24     10.24 o 
   1   9   9        0.27       -0.14      7.78 o 
   2   9   9       16.22       11.26      8.94 o 
   3   9   9      232.72      200.34     12.43 o 
   4   9   9      159.15      148.47     10.45 o 
   5   9   9        0.68        4.78     10.76 o 
  -3  10   9       21.34       19.81     13.07 o 
  -2  10   9        0.25       -6.01     11.69 o 
  -1  10   9       14.66       10.53      9.27 o 
   0  10   9       40.49       39.95      9.76 o 
   1  10   9       64.47       62.28      9.57 o 
   2  10   9      155.16      152.91     10.67 o 
   3  10   9       97.94       96.63     10.97 o 
   4  10   9       45.75       51.97      9.33 o 
  -2  11   9        1.94        0.55    155.17 o 
  -1  11   9       37.43       54.79     11.96 o 
   0  11   9       91.87       90.83     12.67 o 
   1  11   9       48.58       31.12      9.79 o 
   2  11   9       42.40       39.06     11.21 o 
   3  11   9       59.62       51.19     11.20 o 
   4  11   9       26.26       30.13     11.68 o 
  -1  12   9       21.79       15.94     12.89 o 
   0  12   9        6.94        1.66      5.57 o 
   1  12   9        0.01        7.48     13.24 o 
   2  12   9        0.68        4.03     11.82 o 
   3  12   9       69.14       49.28     16.18 o 
   2  -5  10        0.92       -6.05     15.46 o 
   0  -4  10        3.10       -6.46     14.82 o 
   1  -4  10        1.64       -7.55     19.12 o 
   2  -4  10       12.69        5.67     10.91 o 
   3  -4  10       13.36        5.09     11.96 o 
  -2  -3  10        1.57       11.23     24.50 o 
  -1  -3  10       19.48       24.68     14.97 o 
   0  -3  10        7.29       12.85     14.58 o 
   1  -3  10       24.29       31.29      9.94 o 
   2  -3  10       40.52       45.94     10.59 o 
   3  -3  10        9.02       -0.11      8.98 o 
   4  -3  10       12.02        2.94     16.64 o 
  -2  -2  10        9.58       19.33     14.45 o 
  -1  -2  10        7.76        7.42     13.82 o 
   0  -2  10       24.75       24.61     13.22 o 
   1  -2  10       22.76       21.28     10.88 o 
   2  -2  10       12.13       17.34     10.54 o 
   3  -2  10       45.30       57.22     11.42 o 
   4  -2  10       12.87       25.47     15.59 o 
   5  -2  10       11.65       40.94     19.16 o 
  -3  -1  10        6.12        7.85     13.85 o 
  -2  -1  10        0.62        4.73     13.98 o 
  -1  -1  10       19.50        9.94     13.02 o 
   0  -1  10       13.62       18.63     11.76 o 
   1  -1  10        6.44        5.14      7.69 o 
   2  -1  10       57.39       62.37     13.21 o 
   3  -1  10       97.98      121.28     10.59 o 
   4  -1  10        9.99        2.06      5.45 o 
   5  -1  10        1.19       14.60     17.79 o 
  -3   0  10        0.49      -10.16     23.14 o 
  -2   0  10        0.22      -13.61     13.61 o 
  -1   0  10       69.96       99.78     25.41 o 
   0   0  10       45.48       42.88     11.73 o 
   1   0  10      173.33      178.87     11.63 o 
   2   0  10      129.00      140.06     10.49 o 
   3   0  10       26.99       26.32      9.63 o 
   4   0  10       20.46       25.85     10.85 o 
   5   0  10        2.87       -6.15     46.90 o 
  -3   1  10        0.62      -13.88     15.86 o 
  -2   1  10       37.73       38.52     11.57 o 
  -1   1  10       34.56       26.18      9.84 o 
   0   1  10      201.78      189.20     13.91 o 
   1   1  10       17.40       17.19      8.64 o 
   2   1  10       14.10       -2.96     12.68 o 
   3   1  10      243.14      258.70     11.14 o 
   4   1  10        2.47       11.14      9.53 o 
   5   1  10       59.09       71.58     13.00 o 
   6   1  10       10.44       17.56     17.31 o 
  -3   2  10        9.38       15.73     11.31 o 
  -2   2  10       11.82        9.79      8.35 o 
  -1   2  10       41.06       38.78     10.14 o 
   0   2  10      139.14      126.64     14.34 o 
   1   2  10      105.37      117.88      9.37 o 
   2   2  10      369.91      404.95     11.79 o 
   3   2  10      111.36      111.47     10.31 o 
   4   2  10       13.04        5.20      9.05 o 
   5   2  10        0.41       -2.40      8.85 o 
   6   2  10        0.23       37.09     19.39 o 
  -4   3  10        0.59        8.45     18.49 o 
  -3   3  10        0.08       -0.57      9.01 o 
  -2   3  10       10.40        4.53      7.88 o 
  -1   3  10      134.45      140.00      8.85 o 
   0   3  10       87.71       82.00     10.48 o 
   1   3  10      267.37      258.74     13.47 o 
   2   3  10      157.08      134.88     12.69 o 
   3   3  10        5.57        3.76      6.79 o 
   4   3  10        1.31        0.00      4.60 o 
   5   3  10       21.36       22.16     16.19 o 
   6   3  10       10.66       22.27     18.48 o 
  -4   4  10        0.02       -7.68     17.32 o 
  -3   4  10        1.04       -0.08     11.10 o 
  -2   4  10       25.31       34.65      8.15 o 
  -1   4  10       10.23       -1.62      4.08 o 
   0   4  10      116.88      110.81     10.40 o 
   1   4  10        5.79       -1.68      5.68 o 
   2   4  10       67.57       65.49     10.94 o 
   3   4  10        1.78       -2.95      5.98 o 
   4   4  10       50.16       52.46      9.88 o 
   5   4  10       51.19       70.88     18.50 o 
   6   4  10        9.20        5.88    518.57 o 
  -4   5  10        0.92        7.33     22.41 o 
  -3   5  10       26.07       30.10     12.39 o 
  -2   5  10       13.81       18.62     10.39 o 
  -1   5  10        3.38        5.18      9.90 o 
   0   5  10       24.31       17.70      9.49 o 
   1   5  10      224.53      229.89     10.38 o 
   2   5  10      113.80      109.94      7.95 o 
   3   5  10       30.06       22.13      8.62 o 
   4   5  10       62.03       65.78     10.70 o 
   5   5  10        2.66       -2.17      9.34 o 
   6   5  10       19.05       12.20     13.73 o 
  -3   6  10        9.28        4.01     18.22 o 
  -2   6  10       25.39       29.44     10.39 o 
  -1   6  10       37.25       38.76     10.17 o 
   0   6  10       89.88       86.37     10.09 o 
   1   6  10      469.67      465.58     12.92 o 
   2   6  10       36.83       38.14      7.90 o 
   3   6  10        8.11        6.09      6.81 o 
   4   6  10        6.39        4.96      8.21 o 
   5   6  10       53.59       63.12      9.77 o 
  -3   7  10       15.27        8.21     17.94 o 
  -2   7  10       69.87       65.45     10.71 o 
  -1   7  10        1.19        9.46     12.88 o 
   0   7  10      179.91      182.84     10.92 o 
   1   7  10        8.43        4.82      8.02 o 
   2   7  10       81.54       99.78      8.76 o 
   3   7  10       19.20       22.74      8.30 o 
   4   7  10       47.13       45.21      9.15 o 
   5   7  10       86.26       84.19     11.83 o 
  -3   8  10       16.69       37.46     19.40 o 
  -2   8  10        0.82       -7.65      7.65 o 
  -1   8  10        9.05        8.32     10.29 o 
   0   8  10       10.75       12.84     11.51 o 
   1   8  10      269.74      294.39     18.34 o 
   2   8  10       69.54       82.69      8.94 o 
   3   8  10        2.52       -5.91     23.70 o 
   4   8  10       31.89       23.09      9.40 o 
   5   8  10        0.76       -7.67     10.00 o 
  -3   9  10        1.74      -13.67     17.45 o 
  -2   9  10        3.67       -4.18     17.32 o 
  -1   9  10        3.92       -4.00     10.73 o 
   0   9  10      325.05      343.34     21.86 o 
   1   9  10       73.14       72.20      9.53 o 
   2   9  10        5.37        0.66      4.29 o 
   3   9  10        2.21       -0.17      5.67 o 
   4   9  10        0.39        1.64      9.61 o 
  -2  10  10        0.03       -1.50      5.31 o 
  -1  10  10       43.56       47.11     10.43 o 
   0  10  10       10.37       12.74      9.60 o 
   1  10  10       13.95       12.10      9.56 o 
   2  10  10       90.13      101.05     10.73 o 
   3  10  10       13.11       12.99     10.89 o 
   4  10  10       46.59       47.66     13.40 o 
  -1  11  10        0.05       -5.55     15.65 o 
   0  11  10        9.18        5.54     12.06 o 
   1  11  10      154.80      174.25     14.36 o 
   2  11  10       53.30       44.90     10.82 o 
   3  11  10        2.70       -7.46      9.51 o 
   0  12  10       71.08       73.44     13.95 o 
   1  12  10       73.57       65.77     13.62 o 
   2  12  10        0.30        5.44     14.50 o 
   1  -3  11       21.17       27.29     15.39 o 
   2  -3  11        0.35       -0.77     10.17 o 
   3  -3  11       38.66       37.45     14.02 o 
  -1  -2  11        2.63        3.91     18.12 o 
   0  -2  11       36.14       49.50     15.70 o 
   1  -2  11        2.33       -0.71      6.16 o 
   2  -2  11       43.63       50.43     10.57 o 
   3  -2  11        4.80       19.72     16.72 o 
   4  -2  11        0.76       -2.53     12.40 o 
  -2  -1  11        0.69        7.00     15.74 o 
  -1  -1  11       27.52       38.98     14.75 o 
   0  -1  11        5.16       -6.48     13.96 o 
   1  -1  11        3.39        2.68      6.21 o 
   2  -1  11        1.19       -2.71     10.05 o 
   3  -1  11        0.93       13.65     10.80 o 
   4  -1  11       29.88       43.66     12.04 o 
  -2   0  11       15.73       14.84     14.78 o 
  -1   0  11       11.54       -8.48     13.91 o 
   0   0  11        9.43       14.17     11.15 o 
   1   0  11       18.83       23.23      9.82 o 
   2   0  11        2.29        5.30     10.20 o 
   3   0  11      145.98      149.55     12.09 o 
   4   0  11        1.95       -8.77     17.93 o 
   5   0  11        0.63      -14.99     17.04 o 
  -2   1  11        0.06        1.00      5.98 o 
  -1   1  11       62.64       47.05     12.45 o 
   0   1  11       90.90      105.02     12.75 o 
   1   1  11        0.20       -2.81      7.48 o 
   2   1  11      310.55      323.21     12.51 o 
   3   1  11        3.61       -0.77    247.50 o 
   4   1  11       11.35       18.14     15.03 o 
   5   1  11       31.74       39.03     18.65 o 
  -3   2  11        0.06       13.51     20.37 o 
  -2   2  11        8.80       -0.12     11.61 o 
  -1   2  11      124.42      153.81     13.02 o 
   0   2  11        5.00        9.86     10.40 o 
   1   2  11       40.04       30.20     13.72 o 
   2   2  11       94.18       93.25     10.43 o 
   3   2  11       27.15       26.29     10.10 o 
   4   2  11       38.10       35.69     11.14 o 
   5   2  11        0.46       -4.96      9.42 o 
  -3   3  11        5.60        8.85     18.98 o 
  -2   3  11       45.88       39.49     14.20 o 
  -1   3  11       30.54       18.23      9.09 o 
   0   3  11       54.48       50.18     10.35 o 
   1   3  11       73.18       87.04     12.77 o 
   2   3  11        6.13        0.74     11.98 o 
   3   3  11       23.44       30.41      9.58 o 
   4   3  11       15.01       15.27     11.11 o 
   5   3  11        0.24        0.64     18.36 o 
  -3   4  11        0.43        2.61     11.05 o 
  -2   4  11        1.65       -2.38      7.97 o 
  -1   4  11      101.44       93.00     10.95 o 
   0   4  11        7.63       12.79     10.88 o 
   1   4  11       23.22        3.24      8.24 o 
   2   4  11       69.82       76.52      9.90 o 
   3   4  11       33.30       19.18     13.35 o 
   4   4  11       30.12       24.22     10.66 o 
   5   4  11       20.38       26.03     17.92 o 
  -3   5  11        1.05        3.82      8.18 o 
  -2   5  11       36.44       32.51      9.05 o 
  -1   5  11       23.83       25.22     10.81 o 
   0   5  11        9.34        9.45     10.75 o 
   1   5  11        0.47       15.05     10.01 o 
   2   5  11        6.77       10.10      9.76 o 
   3   5  11       73.58       69.48     10.62 o 
   4   5  11      115.69      124.67     11.67 o 
   5   5  11        6.57       -6.22      9.65 o 
  -3   6  11       38.04       29.37     13.44 o 
  -2   6  11       24.77       17.90     11.92 o 
  -1   6  11        0.32       -0.99      6.64 o 
   0   6  11       32.18       29.09      9.75 o 
   1   6  11       20.34       23.55     10.70 o 
   2   6  11       21.74       16.27      8.50 o 
   3   6  11      206.91      213.73      9.76 o 
   4   6  11        1.32       -8.95      8.95 o 
   5   6  11        9.90        9.67      9.53 o 
  -3   7  11        0.15        3.97     22.47 o 
  -2   7  11        0.64       11.88     11.29 o 
  -1   7  11        0.48       -2.71      5.74 o 
   0   7  11       45.37       46.92     14.03 o 
   1   7  11       64.78       45.85     10.07 o 
   2   7  11       97.51       89.16     10.60 o 
   3   7  11        8.67        7.17     10.03 o 
   4   7  11       58.12       65.71     10.03 o 
   5   7  11       21.71       14.85     10.06 o 
  -2   8  11        0.82        0.69     19.49 o 
  -1   8  11       14.94       12.70     12.89 o 
   0   8  11       46.51       42.94      9.26 o 
   1   8  11        9.12        5.78     10.84 o 
   2   8  11       15.54       11.60      8.76 o 
   3   8  11      156.41      154.08     12.08 o 
   4   8  11       67.74       67.34     12.63 o 
  -2   9  11        2.08        3.85     21.64 o 
  -1   9  11        3.82       -2.20      4.21 o 
   0   9  11      114.73      122.89     10.44 o 
   1   9  11        7.82       13.47      9.70 o 
   2   9  11      161.23      151.18      9.93 o 
   3   9  11       63.78       66.98     13.03 o 
   4   9  11        5.36       11.55     13.14 o 
  -1  10  11       75.19       82.64     13.14 o 
   0  10  11        7.08       13.75     11.17 o 
   1  10  11       48.12       35.71     10.73 o 
   2  10  11       22.51       19.87      8.89 o 
   3  10  11       17.17       12.95     12.82 o 
   0  11  11        0.01       -0.66      4.59 o 
   1  11  11        0.76       12.19     21.10 o 
   2  11  11        4.88        0.88      2.35 o 
   0  -1  12       22.25       51.49     23.49 o 
   1  -1  12       42.42       40.96     19.74 o 
   2  -1  12        0.16       -0.19      7.01 o 
   3  -1  12        5.15        8.52     12.78 o 
  -1   0  12       11.00       -7.92     17.36 o 
   0   0  12       14.01       22.59     13.78 o 
   1   0  12        2.16      -12.57     14.40 o 
   2   0  12        6.36        1.04      5.25 o 
   3   0  12       27.55       22.71     11.86 o 
   4   0  12        6.42        0.37      5.01 o 
  -1   1  12        0.53      -10.83     16.63 o 
   0   1  12       15.44       18.92     11.76 o 
   1   1  12       72.18       74.06     17.20 o 
   2   1  12      109.68      120.13     11.74 o 
   3   1  12       11.62       22.76     10.71 o 
   4   1  12       28.71       19.51     11.78 o 
  -2   2  12        6.37      -11.81     11.81 o 
  -1   2  12       12.73       12.07     15.33 o 
   0   2  12       63.52       68.86     11.64 o 
   1   2  12       89.70       99.95     14.72 o 
   2   2  12        3.78        7.67     10.52 o 
   3   2  12       39.62       28.08     11.38 o 
   4   2  12       15.41        7.07     11.18 o 
  -2   3  12       15.91        4.73     12.42 o 
  -1   3  12        9.32       14.07     11.99 o 
   0   3  12        8.66        9.88     10.21 o 
   1   3  12        5.87       -4.11     10.68 o 
   2   3  12        7.65        9.20     11.27 o 
   3   3  12        6.10        3.67     14.10 o 
   4   3  12       56.71       47.30     16.12 o 
  -2   4  12       14.08        6.60     14.02 o 
  -1   4  12        0.39       -1.09      6.05 o 
   0   4  12        0.43       -1.85     11.08 o 
   1   4  12      123.90      133.07     12.10 o 
   2   4  12        7.46       -5.48     11.13 o 
   3   4  12       15.43       14.37     14.77 o 
   4   4  12       10.28        1.19      9.21 o 
   5   4  12        4.56      -16.50     16.50 o 
  -2   5  12        2.05      -11.56     11.56 o 
  -1   5  12        2.25        6.48     11.57 o 
   0   5  12      121.29      123.10     24.52 o 
   1   5  12       17.74       19.38     11.46 o 
   2   5  12        1.76        6.98     12.87 o 
   3   5  12        1.02       -2.48     32.99 o 
   4   5  12        0.71        5.43     11.70 o 
  -2   6  12       58.39       76.63     13.69 o 
  -1   6  12       20.54       16.88     11.60 o 
   0   6  12        0.97       11.90     11.56 o 
   1   6  12        3.50       -0.85     11.30 o 
   2   6  12       22.68       22.24      9.07 o 
   3   6  12        1.87        1.48      8.45 o 
   4   6  12       40.40       39.55     10.28 o 
  -2   7  12       12.23        6.90     20.96 o 
  -1   7  12        0.09      -10.19     10.19 o 
   0   7  12       10.68       -1.45     10.90 o 
   1   7  12       45.17       65.55     11.05 o 
   2   7  12       11.56       11.09      8.53 o 
   3   7  12       21.08       16.44     11.08 o 
   4   7  12       27.43       18.66     12.67 o 
  -1   8  12       10.58       -2.45     13.24 o 
   0   8  12       54.22       62.63     11.92 o 
   1   8  12       11.40        4.65     11.26 o 
   2   8  12       10.14        7.21     11.03 o 
   3   8  12        0.04        3.76     10.11 o 
   4   8  12        0.65        1.49     15.36 o 
  -1   9  12       19.92       18.03     13.68 o 
   0   9  12        4.74        3.13     15.14 o 
   1   9  12        0.46       -5.79      6.61 o 
   2   9  12       95.34       92.98     12.86 o 
   3   9  12        0.11       -6.32     10.59 o 
   0  10  12        3.04        2.17     13.28 o 
   1  10  12      166.81      174.12     12.50 o 
   2  10  12        5.14        6.92     14.25 o 
   1   1  13        0.01       -0.10      0.20 o 
   2   1  13       17.27       -7.61      7.61 o 
   0   2  13       13.72       33.30     13.96 o 
   1   2  13        9.08        0.06     14.99 o 
   2   2  13        0.38        1.41     17.47 o 
   3   2  13       37.39       31.26     13.05 o 
   0   3  13        0.58        6.46      9.90 o 
   1   3  13        8.99        9.86     11.59 o 
   2   3  13       29.81       30.76     13.35 o 
   3   3  13       15.31        3.90     21.66 o 
  -1   4  13        6.03       17.90     13.65 o 
   0   4  13       14.52        4.87     12.77 o 
   1   4  13        7.25        2.03      6.79 o 
   2   4  13        0.25      -10.08     10.08 o 
   3   4  13      116.79      134.71     18.13 o 
  -1   5  13        7.26        9.02     13.85 o 
   0   5  13       34.45       23.35     13.08 o 
   1   5  13        7.38       10.20     18.43 o 
   2   5  13       54.10       54.42     12.29 o 
   3   5  13       13.75       14.75     17.61 o 
  -1   6  13        7.64        9.92     13.24 o 
   0   6  13        1.39        0.41     12.70 o 
   1   6  13        9.78        9.27     12.15 o 
   2   6  13        8.22        4.44     11.89 o 
   3   6  13        2.12        0.24     11.47 o 
   0   7  13        0.06      -12.22     13.13 o 
   1   7  13        0.08       -2.68     11.95 o 
   2   7  13       17.29       13.02     16.97 o 
   3   7  13       56.58       69.10     13.40 o 
   0   8  13        3.88       -8.51      8.51 o 
   1   8  13       16.94        2.41     14.04 o 
   2   8  13       65.69       59.35     19.47 o 
   3   8  13       21.34        4.96     19.08 o 
   1   9  13       33.74       32.34     17.30 o 
                                                 
